# Supplementary material for: Understanding drugs in breast cancer through drug sensitivity screening
Source: Springerplus. 2015 Oct 15;4:611. doi: 10.1186/s40064-015-1406-8 (PMC4628005; doi:10.1186/s40064-015-1406-8)
Supplement: Supplementary file 1 — 10.1186/s40064-015-1406-8 Detailed results of the drug screening and additional information regarding the data analysis. This table contains all calculated IC50 values for each drug and cell line. Furthermore the plotted IC50 values per drug are displayed and the categorization of the cell lines into resistant and sensitive per drug for the pathway analysis are listed. [file 40064_2015_1406_MOESM1_ESM.xls]

## Sheet: Affiliation
Understanding drugs in breast cancer through drug sensitivity screening
Katharina Uhr1, Wendy J. C. Prager-van der Smissen1, Anouk A. J. Heine1, Bahar Ozturk1, Marcel Smid1, Hinrich W.H. Göhlmann2, A. Jager1, John A. Foekens1, John W. M. Martens3
1 Department of Medical Oncology, Erasmus MC Cancer Institute, Erasmus MC, Rotterdam, The Netherlands, 2 Johnson & Johnson Pharmaceutical Research & Development, Division of Janssen Pharmaceutica, Beerse, Belgium, 3 Department of Medical Oncology and Cancer Genomics Netherlands, Erasmus MC Cancer Institute, Erasmus MC, Rotterdam, The Netherlands.
Corresponding author:
John W. M. Martens, j.martens@erasmusmc.nl,
Additional File 1: Detailed results of the drug screening and additional information regarding the data analysis.

## Sheet: IC50 values
Cell line	Tamoxifen	Tamoxifen neg log 10	Tipifarnib (Zarnestra®)	Tipifarnib neg log 10	Gefitinib (Iressa®)	Gefitinib neg log 10	Doxorubicin	Doxorubicin neg log 10	Methotrexate	Methotrexate neg log 10	5-Fluorouracil	5-Fluorouracil neg log 10	Vorinostat (Zolinza®)	Vorinostat neg log 10	Erlotinib (Tarceva®)	Erlotinib neg log 10	Vandetanib (Zactima®)	Vandetanib neg log 10	Quisinostat (JNJ-26481585 )	Quisinostat neg log 10	Serdemetan (JNJ-26854165)	Serdemetan neg log 10	Bortezomib (Velcade®)	Bortezomib neg log 10	Sirolimus	Sirolimus neg log 10	17-AAG	17-AAG neg log 10	Nutlin-3	Nutlin-3 neg log 10	Sorafenib (Nexavar®)	Sorafenib neg log 10	Lapatinib (Tykerb®)	Lapatinib neg log 10	Panobinostat (Faridak®)	Panobinostat neg log 10	Decitabine (Dacogen®)	Decitabine neg log 10	JNJ-208	JNJ-208 neg log 10	Belinostat (Beleodaq®)	Belinostat neg log 10	Sunitinib (Sutent®)	Sunitinib neg log 10	Docetaxel	Docetaxel neg log 10	Azacitidine (Vidaza®)	Azacitidine neg log 10	Cisplatin
MDA-MB 435 S	1e-05	5	1.05e-05	4.97881	1e-05	5	5.48e-08	7.26122	1.24e-08	7.90658	2.86e-06	5.54363	2.63e-06	5.58004	1e-05	5	6.95e-06	5.15802	2.52e-08	7.5986	2.05e-06	5.68825	1.23e-08	7.91009	2e-06	5.69897	1.64e-07	6.78516	1e-05	5	6.53e-06	5.18509	1e-05	5	4.45e-08	7.35164	1e-05	5	1e-05	5	2.01e-06	5.6968	5.44e-06	5.2644	1.32e-09	8.87943	3.76e-06	5.42481	1e-05
HCC 202	1e-05	5	1e-05	5	8.05e-06	5.0942	7.65e-08	7.11634	4.76e-08	7.32239	7.37e-06	5.13253	1.13e-06	5.94692	6.06e-06	5.21753	3.78e-06	5.42251	6.54e-09	8.18442	5.01e-06	5.30016	1.51e-09	8.82102	5.17e-09	8.28651	4.95e-08	7.30539	1e-05	5	5.17e-06	5.28651	1.99e-07	6.70115	1.67e-08	7.77728	1e-05	5	1e-05	5	4.87e-07	6.31247	1e-05	5	1.72e-09	8.76447	4.63e-06	5.33442	1e-05
MDA-MB 415	9.97e-06	5.0013	6.78e-06	5.16877	1e-05	5	6.6e-08	7.18046	3.26e-07	6.48678	6.53e-06	5.18509	1.53e-06	5.81531	1e-05	5	4.78e-06	5.32057	2.41e-08	7.61798	6.07e-06	5.21681	1.08e-08	7.96658	6.88e-10	9.16241	7.18e-08	7.14388	1e-05	5	5.2e-06	5.284	1e-05	5	2.36e-08	7.62709	1e-05	5	1e-05	5	5.48e-07	6.26122	5.1e-06	5.29243	7.64e-10	9.11691	1e-05	5	1e-05
SUM 185 PE	5.38e-06	5.26922	3.95e-06	5.4034	1e-05	5	6.84e-07	6.16494	1e-05	5	1e-05	5	8.91e-07	6.05012	9.48e-06	5.02319	2.28e-06	5.64207	5.45e-09	8.2636	1.14e-06	5.9431	8.04e-09	8.09474	7.47e-11	10.1267	8.53e-09	8.06905	1e-05	5	2.53e-06	5.59688	1e-05	5	8.38e-09	8.07676	1e-05	5	1e-05	5	3.52e-07	6.45346	1.04e-06	5.98297	2.17e-09	8.66354	1e-05	5	3.95e-06
Hs 578T	1e-05	5	3.93e-06	5.40561	1e-05	5	5.77e-08	7.23882	2.6e-08	7.58503	1e-05	5	9.99e-07	6.00043	1e-05	5	5.71e-06	5.24336	1.27e-08	7.8962	2.55e-06	5.59346	5.74e-09	8.24109	9.46e-10	9.02411	4.94e-08	7.30627	1e-05	5	6.64e-06	5.17783	1e-05	5	1.85e-08	7.73283	1e-05	5	1e-05	5	5.43e-07	6.2652	7.02e-06	5.15366	7.96e-10	9.09909	5.8e-06	5.23657	1e-05
SUM 44 PE	5.2e-06	5.284	3.27e-06	5.48545	1e-05	5	3.08e-08	7.51145	1e-05	5	8.64e-06	5.06349	5.64e-07	6.24872	1e-05	5	4.2e-06	5.37675	2.21e-09	8.65561	2.88e-06	5.54061	9.46e-09	8.02411	2.22e-10	9.65365	1.58e-08	7.80134	1e-05	5	5.05e-06	5.29671	4.76e-06	5.32239	9.33e-09	8.03012	1e-05	5	1e-05	5	1.39e-07	6.85699	5.02e-06	5.2993	4.14e-10	9.383	3.44e-06	5.46344	1e-05
CAMA 1	7.98e-06	5.098	3.04e-06	5.51713	1e-05	5	2.18e-08	7.66154	8.3e-06	5.08092	1.56e-06	5.80688	1.02e-06	5.9914	1e-05	5	1e-05	5	2.87e-09	8.54212	1.52e-06	5.81816	6.12e-09	8.21325	1.06e-10	9.97469	2.27e-08	7.64397	1e-05	5	5.24e-06	5.28067	4.2e-06	5.37675	1.26e-08	7.89963	1.04e-06	5.98297	1e-05	5	3.39e-07	6.4698	5.68e-06	5.24565	6.62e-10	9.17914	5.56e-06	5.25493	1e-05
MDA-MB 361	8.84e-06	5.05355	2.21e-06	5.65561	4.6e-06	5.33724	6.7e-08	7.17393	7.29e-07	6.13727	1e-05	5	7.23e-07	6.14086	3.87e-06	5.41229	4.37e-06	5.35952	3.95e-09	8.4034	3.95e-06	5.4034	6.68e-09	8.17522	2.59e-10	9.5867	4.14e-08	7.383	1e-05	5	5.77e-06	5.23882	4.99e-07	6.3019	8.08e-09	8.09259	1e-05	5	1e-05	5	4.69e-07	6.32883	1e-05	5	1.41e-09	8.85078	1e-05	5	1e-05
MDA-MB 453	6.36e-06	5.19654	2.14e-06	5.66959	1e-05	5	3.19e-08	7.49621	1e-05	5	1e-05	5	3.68e-07	6.43415	1e-05	5	5.11e-06	5.29158	2.01e-09	8.6968	7.96e-07	6.09909	6.37e-09	8.19586	1.9e-10	9.72125	3.08e-09	8.51145	1e-05	5	4.93e-06	5.30715	8.27e-07	6.08249	5.73e-09	8.24185	4.17e-06	5.37986	1e-05	5	5.27e-08	7.27819	6.26e-06	5.20343	8.72e-10	9.05948	7.19e-06	5.14327	1e-05
HCC 1937	5.72e-06	5.2426	1.28e-06	5.89279	1e-05	5	5.62e-07	6.25026	6.55e-08	7.18376	5.28e-06	5.27737	1.76e-06	5.75449	1e-05	5	4.06e-06	5.39147	4.39e-08	7.35754	1.05e-06	5.97881	5.14e-09	8.28904	5.98e-09	8.2233	2.67e-08	7.57349	1e-05	5	6.23e-06	5.20551	1.93e-06	5.71444	4.21e-08	7.37572	1.93e-06	5.71444	1e-05	5	5.72e-07	6.2426	6e-06	5.22185	1.08e-09	8.96658	1e-05	5	1.28e-06
MDA-MB-175 VII	7.37e-06	5.13253	1.22e-06	5.91364	1e-05	5	4.75e-07	6.32331	5.95e-07	6.22548	4.18e-06	5.37882	8.98e-07	6.04672	1e-05	5	2.45e-06	5.61083	1.48e-08	7.82974	4.89e-06	5.31069	8e-09	8.09691	1.27e-09	8.8962	1.5e-08	7.82391	3.74e-06	5.42713	6.47e-06	5.1891	1e-05	5	1.52e-08	7.81816	1e-05	5	1e-05	5	4.93e-07	6.30715	1e-05	5	6.87e-09	8.16304	1e-05	5	1.22e-06
HCC 1500	1e-05	5	1.05e-06	5.97881	6.79e-07	6.16813	4.03e-08	7.39469	1e-05	5	3.93e-06	5.40561	9.87e-07	6.00568	6.17e-07	6.20971	1.28e-06	5.89279	9.34e-09	8.02965	1.96e-06	5.70774	5.55e-09	8.25571	2.74e-10	9.56225	9.05e-07	6.04335	2.67e-06	5.57349	6.09e-06	5.21538	5.29e-07	6.27654	1.28e-08	7.89279	6.21e-06	5.20691	1e-05	5	3.67e-07	6.43533	8.23e-06	5.0846	7.45e-10	9.12784	2.33e-06	5.63264	1e-05
HCC 1569	5.68e-06	5.24565	9.38e-07	6.0278	7.43e-06	5.12901	4.21e-08	7.37572	1e-05	5	8.21e-06	5.08566	1.07e-06	5.97062	3.24e-06	5.48945	2.07e-06	5.68403	7.46e-09	8.12726	1.8e-06	5.74473	5.08e-09	8.29414	3.55e-10	9.44977	9e-08	7.04576	1e-05	5	4.35e-06	5.36151	8.57e-07	6.06702	1.44e-08	7.84164	1e-05	5	1e-05	5	5.21e-07	6.28316	6.49e-06	5.18776	7.63e-09	8.11748	2.62e-06	5.5817	1e-05
ZR 75-1	4.49e-06	5.34775	8.22e-07	6.08513	1e-05	5	4.49e-08	7.34775	3.45e-08	7.46218	2.32e-06	5.63451	2.98e-06	5.52578	1e-05	5	3.82e-06	5.41794	2.71e-08	7.56703	8.22e-07	6.08513	5.51e-09	8.25885	2.44e-10	9.61261	4.59e-08	7.33819	1e-05	5	5.98e-06	5.2233	6.33e-06	5.1986	4.68e-08	7.32975	1e-05	5	1e-05	5	1.68e-06	5.77469	1e-05	5	4.52e-09	8.34486	3.75e-06	5.42597	1e-05
HCC 1143	4.99e-06	5.3019	7.49e-07	6.12552	1.04e-06	5.98297	1.65e-08	7.78252	2.47e-08	7.6073	1.98e-06	5.70333	8.57e-07	6.06702	1.08e-06	5.96658	1.83e-06	5.73755	4.84e-09	8.31515	9.21e-07	6.03574	4.31e-09	8.36552	6.2e-10	9.20761	5.66e-08	7.24718	1e-05	5	6.06e-06	5.21753	2.25e-06	5.64782	1.1e-08	7.95861	1.48e-07	6.82974	1e-05	5	3.5e-07	6.45593	4.73e-06	5.32514	3.06e-10	9.51428	2.07e-06	5.68403	1e-05
MDA-MB 436	1e-05	5	7.03e-07	6.15304	4.96e-06	5.30452	5.7e-09	8.24413	2.77e-08	7.55752	9.81e-07	6.00833	1.89e-06	5.72354	1.97e-06	5.70553	4.1e-06	5.38722	2.35e-08	7.62893	1e-06	6	6.95e-09	8.15802	3.42e-09	8.46597	3.49e-08	7.45717	1e-05	5	4.83e-06	5.31605	4.66e-06	5.33161	3.46e-08	7.46092	7.83e-07	6.10624	1e-05	5	6.37e-07	6.19586	2.17e-06	5.66354	7.72e-10	9.11238	1.67e-06	5.77728	1.4e-06
MPE 600	1e-05	5	6.31e-07	6.19997	4.26e-06	5.37059	2.66e-08	7.57512	3.1e-08	7.50864	1.25e-06	5.90309	1.22e-06	5.91364	8.85e-06	5.05306	1.99e-06	5.70115	1.48e-08	7.82974	2.26e-06	5.64589	5.48e-09	8.26122	1.52e-09	8.81816	1.04e-07	6.98297	4.45e-06	5.35164	1.9e-06	5.72125	3.08e-06	5.51145	1.38e-08	7.86012	5.95e-07	6.22548	1e-05	5	3.79e-07	6.42136	6.56e-06	5.1831	1.15e-09	8.9393	5.48e-07	6.26122	1e-05
HCC 1419	4.58e-06	5.33913	5.5e-07	6.25964	2.68e-06	5.57187	1.53e-07	6.81531	1.64e-07	6.78516	1e-05	5	5.42e-07	6.266	2.72e-06	5.56543	3.54e-06	5.451	3.8e-09	8.42022	2.45e-06	5.61083	4.28e-09	8.36856	1.95e-10	9.70997	1.4e-08	7.85387	1e-05	5	3.45e-06	5.46218	2.84e-08	7.54668	6.31e-09	8.19997	1e-05	5	1e-05	5	1.74e-07	6.75945	9.93e-06	5.00305	1.52e-08	7.81816	1e-05	5	1e-05
HCC 1395	7.58e-06	5.12033	4.69e-07	6.32883	1e-05	5	5.55e-08	7.25571	1.94e-06	5.7122	3.75e-06	5.42597	2.39e-06	5.6216	1e-05	5	7.74e-06	5.11126	1.3e-08	7.88606	1.52e-06	5.81816	5.53e-09	8.25727	6.36e-10	9.19654	1.4e-07	6.85387	1e-05	5	6.31e-06	5.19997	3.75e-06	5.42597	2.66e-08	7.57512	1e-05	5	1e-05	5	1.07e-06	5.97062	8.6e-06	5.0655	4.08e-10	9.38934	2.18e-06	5.66154	1e-05
HCC 1954	5.42e-06	5.266	4.49e-07	6.34775	4.35e-07	6.36151	1.11e-08	7.95468	1.02e-08	7.9914	2.49e-06	5.6038	4.52e-07	6.34486	3.61e-07	6.44249	8.94e-07	6.04866	7.36e-09	8.13312	1.28e-06	5.89279	5.29e-09	8.27654	3.08e-11	10.5114	2.64e-08	7.5784	1e-05	5	5.51e-06	5.25885	1.82e-07	6.73993	9.53e-09	8.02091	1.65e-06	5.78252	1e-05	5	1.42e-07	6.84771	5.34e-06	5.27246	3.7e-10	9.4318	8.07e-07	6.09313	1e-05
T 47 D	3.42e-06	5.46597	4.03e-07	6.39469	8.77e-06	5.057	1.04e-08	7.98297	1e-05	5	2.8e-06	5.55284	8.28e-07	6.08197	7.14e-06	5.1463	2.52e-06	5.5986	8.14e-09	8.08938	1.1e-06	5.95861	1.7e-09	8.76955	1.43e-10	9.84466	9.13e-07	6.03953	1e-05	5	2.73e-06	5.56384	2.21e-06	5.65561	1.05e-08	7.97881	1e-05	5	1e-05	5	2.39e-07	6.6216	4.31e-06	5.36552	6.2e-10	9.20761	7.3e-06	5.13668	1e-05
BT 474	4.13e-06	5.38405	3.48e-07	6.45842	7.31e-07	6.13608	4.61e-07	6.3363	1e-05	5	1e-05	5	3.76e-07	6.42481	1.97e-06	5.70553	2.77e-06	5.55752	1.85e-09	8.73283	2.28e-06	5.64207	5.49e-09	8.26043	1.19e-10	9.92445	1.95e-08	7.70997	1e-05	5	3.5e-06	5.45593	1e-05	5	3.31e-09	8.48017	1e-05	5	1e-05	5	1.91e-07	6.71897	5.78e-06	5.23807	8.91e-10	9.05012	1e-05	5	3.48e-07
BT 549	7.41e-06	5.13018	3.41e-07	6.46725	1e-05	5	4.82e-07	6.31695	2.24e-08	7.64975	3.72e-06	5.42946	7.64e-07	6.11691	6.1e-06	5.21467	3.41e-06	5.46725	1.24e-08	7.90658	1.26e-06	5.89963	3.97e-09	8.40121	5.97e-10	9.22403	5.84e-08	7.23359	1e-05	5	6.04e-06	5.21896	2.56e-07	6.59176	1.11e-08	7.95468	2.56e-07	6.59176	1e-05	5	4.36e-07	6.36051	3.29e-06	5.4828	5.98e-10	9.2233	1e-05	5	3.41e-07
MDA-MB 231	9.79e-06	5.00922	3.25e-07	6.48812	1e-05	5	3.28e-07	6.48413	2.1e-09	8.67778	2.58e-06	5.58838	1.32e-06	5.87943	1e-05	5	4.8e-06	5.31876	1.61e-08	7.79317	4.74e-07	6.32422	4.43e-09	8.3536	4.75e-09	8.32331	6.83e-07	6.16558	1e-05	5	4.27e-06	5.36957	6.57e-08	7.18243	1.55e-08	7.80967	6.57e-08	7.18243	1e-05	5	4.1e-07	6.38722	2.52e-06	5.5986	5.35e-10	9.27165	1e-05	5	3.25e-07
HCC 38	1e-05	5	2.94e-07	6.53165	1e-05	5	5.51e-09	8.25885	1.23e-08	7.91009	2.79e-06	5.5544	6.1e-07	6.21467	1e-05	5	5.54e-06	5.25649	3.31e-09	8.48017	4.43e-07	6.3536	5.22e-09	8.28233	1.66e-10	9.77989	7.22e-08	7.14146	1e-05	5	5.26e-06	5.27901	5.52e-06	5.25806	6.57e-09	8.18243	1.32e-07	6.87943	1e-05	5	2.5e-07	6.60206	9.91e-06	5.00393	5.1e-10	9.29243	7.46e-07	6.12726	1e-05
SKBR 3	6.72e-06	5.17263	2.79e-07	6.5544	2.63e-06	5.58004	2.04e-08	7.69037	9.97e-09	8.0013	4.77e-06	5.32148	4.99e-07	6.3019	3.74e-06	5.42713	3.49e-06	5.45717	3.33e-09	8.47756	1.08e-06	5.96658	5.5e-09	8.25964	5.87e-10	9.23136	1.89e-08	7.72354	1e-05	5	4.79e-06	5.31966	4.37e-08	7.35952	5.39e-09	8.26841	2.35e-06	5.62893	1e-05	5	1.9e-07	6.72125	3.41e-06	5.46725	5.89e-10	9.22988	2.69e-06	5.57025	1e-05
HCC 1806	5.99e-06	5.22257	2.63e-07	6.58004	5.13e-07	6.28988	2.08e-08	7.68194	2.99e-09	8.52433	5.08e-06	5.29414	6.32e-07	6.19928	3.27e-07	6.48545	5.8e-07	6.23657	8.95e-09	8.04818	8.26e-07	6.08302	5.96e-09	8.22475	2e-06	5.69897	5.36e-08	7.27084	1e-05	5	5.25e-06	5.27984	5.89e-07	6.22988	1.58e-08	7.80134	1.19e-06	5.92445	1e-05	5	2.16e-07	6.66555	4.99e-06	5.3019	5.97e-10	9.22403	1.01e-05	4.99568	1e-05
OCUB-M	1e-05	5	1.56e-07	6.80688	1e-05	5	1.98e-09	8.70333	6.6e-09	8.18046	1.88e-06	5.72584	5.2e-07	6.284	9.58e-06	5.01863	2.77e-06	5.55752	5.92e-09	8.22768	2.85e-06	5.54516	3.35e-09	8.47496	1.32e-10	9.87943	1.19e-07	6.92445	1e-05	5	3.83e-06	5.4168	2.2e-06	5.65758	8.13e-09	8.08991	3.68e-06	5.43415	1e-05	5	1.33e-07	6.87615	3.52e-06	5.45346	2.79e-10	9.5544	1.69e-06	5.77211	1e-05
SUM 190 PT	8.04e-06	5.09474	1.1e-07	6.95861	1e-05	5	1.62e-07	6.79048	1e-05	5	1e-05	5	4.73e-06	5.32514	5.25e-06	5.27984	4.54e-06	5.34294	7.24e-08	7.14026	8.71e-07	6.05998	6.51e-09	8.18642	5.48e-10	9.26122	7.95e-08	7.09963	1e-05	5	2.06e-06	5.68613	1e-05	5	7.8e-08	7.10791	1e-05	5	1e-05	5	4.61e-06	5.3363	3.87e-06	5.41229	8.83e-10	9.05404	1e-05	5	1.1e-07
SUM 149 PT	5.21e-06	5.28316	9.56e-08	7.01954	2.86e-06	5.54363	4.29e-07	6.36754	1.06e-08	7.97469	7.76e-06	5.11014	5.15e-07	6.28819	7.66e-07	6.11577	8.77e-07	6.057	6.79e-09	8.16813	6.08e-07	6.2161	5.35e-09	8.27165	1.07e-08	7.97062	1.77e-08	7.75203	1e-05	5	5.59e-06	5.25259	8.1e-08	7.09151	8.96e-09	8.04769	8.1e-08	7.09151	1e-05	5	1.71e-07	6.767	3.43e-06	5.46471	2.26e-10	9.64589	1e-05	5	9.56e-08
HCC 70	1e-05	5	8.51e-08	7.07007	9.36e-06	5.02872	4.06e-08	7.39147	3.01e-08	7.52143	5.36e-06	5.27084	7.81e-07	6.10735	1e-05	5	3.96e-06	5.4023	5.48e-09	8.26122	1.57e-06	5.8041	2.84e-09	8.54668	2.22e-10	9.65365	3.73e-08	7.42829	1e-05	5	6.25e-06	5.20412	3.75e-06	5.42597	8.26e-09	8.08302	2.36e-06	5.62709	1e-05	5	3.56e-07	6.44855	6.81e-06	5.16685	5.39e-10	9.26841	2.38e-06	5.62342	1e-05
MDA-MB 468	4.94e-06	5.30627	7.7e-08	7.11351	9.9e-07	6.00436	9.63e-09	8.01637	7.54e-09	8.12263	5.28e-06	5.27737	1.03e-06	5.98716	1.15e-06	5.9393	1.99e-06	5.70115	9.89e-09	8.0048	8.37e-07	6.07727	4.31e-09	8.36552	2.22e-09	8.65365	7.45e-07	6.12784	1e-05	5	4.53e-06	5.3439	7.62e-07	6.11805	1.49e-08	7.82681	7.77e-08	7.10958	1e-05	5	4.36e-07	6.36051	2.94e-06	5.53165	5.15e-10	9.28819	2.34e-06	5.63078	9.74e-07
UACC 893	5.5e-06	5.25964	4.38e-08	7.35853	1.71e-06	5.767	1.96e-07	6.70774	1.64e-07	6.78516	8.2e-06	5.08619	4.87e-07	6.31247	1.49e-06	5.82681	4.36e-06	5.36051	4.25e-09	8.37161	2.87e-06	5.54212	3.92e-09	8.40671	7.2e-11	10.1427	1.82e-08	7.73993	1e-05	5	4.46e-06	5.35067	1e-05	5	5.26e-09	8.27901	1e-05	5	1e-05	5	1.34e-07	6.8729	2.3e-06	5.63827	7.01e-10	9.15428	1e-05	5	4.38e-08
BT 20	4.94e-08	7.30627	3.19e-08	7.49621	1e-05	5	1.05e-08	7.97881	1e-05	5	2.83e-06	5.54821	5.86e-07	6.2321	6.14e-06	5.21183	9.41e-06	5.02641	8.27e-09	8.08249	2.27e-06	5.64397	1.39e-08	7.85699	2.32e-10	9.63451	5.35e-07	6.27165	1e-05	5	3.78e-06	5.42251	5.8e-06	5.23657	7.93e-09	8.10073	1e-05	5	1e-05	5	1.97e-07	6.70553	1e-05	5	5.41e-10	9.2668	1.14e-06	5.9431	1e-05
MCF 7	5.69e-06	5.24489	2.86e-08	7.54363	1e-05	5	8.94e-09	8.04866	1.39e-08	7.85699	2.21e-06	5.65561	7.83e-07	6.10624	1e-05	5	1e-05	5	5.75e-09	8.24033	1.69e-06	5.77211	8.35e-09	8.07831	5.82e-08	7.23508	9.34e-08	7.02965	2.01e-06	5.6968	5.1e-06	5.29243	4e-06	5.39794	1.2e-08	7.92082	4.72e-07	6.32606	1e-05	5	4.19e-07	6.37779	4.47e-06	5.34969	1.12e-09	8.95078	3.73e-06	5.42829	1e-05
EVSA-T	4.96e-06	5.30452	1.85e-08	7.73283	7.52e-06	5.12378	8.01e-09	8.09637	6.03e-06	5.21968	1.74e-06	5.75945	3.8e-07	6.42022	1e-05	5	2.02e-06	5.69465	1.36e-09	8.86646	1.13e-06	5.94692	2.74e-09	8.56225	5.36e-11	10.2708	5.76e-09	8.23958	1e-05	5	2.24e-06	5.64975	2.53e-06	5.59688	3.19e-09	8.49621	2.25e-06	5.64782	1e-05	5	8.51e-08	7.07007	2.2e-06	5.65758	4e-10	9.39794	3.84e-06	5.41567	1e-05
SUM 159 PT	6.36e-06	5.19654	1.67e-08	7.77728	1e-05	5	3.77e-07	6.42366	2.36e-09	8.62709	1.68e-06	5.77469	4.75e-07	6.32331	5.26e-06	5.27901	5.26e-06	5.27901	8.78e-09	8.05651	5.47e-07	6.26201	3.27e-09	8.48545	2.88e-10	9.54061	4.73e-09	8.32514	1e-05	5	3.73e-06	5.42829	4.67e-08	7.33068	8.19e-09	8.08672	4.67e-08	7.33068	1e-05	5	2.13e-07	6.67162	1.96e-06	5.70774	7.1e-10	9.14874	1e-05	5	1.67e-08
SUM 1315 MO2	1e-05	5			1e-05	5	1.75e-08	7.75696	1.38e-07	6.86012	1e-05	5	1.19e-06	5.92445	1e-05	5	2.59e-06	5.5867	2.96e-08	7.52871	1.19e-06	5.92445	6.55e-09	8.18376	9.17e-10	9.03763	5.51e-08	7.25885	1e-05	5	5.57e-06	5.25414	6.72e-06	5.17263	3.17e-08	7.49894			1e-05	5	7.03e-07	6.15304	4.28e-06	5.36856	1.54e-09	8.81248	3.6e-06	5.4437	1e-05
SUM 229 PE	4.17e-06	5.37986	6.93e-07	6.15927	7.56e-06	5.12148	3.02e-07	6.51999	2.57e-08	7.59007	2.96e-06	5.52871	1.82e-06	5.73993	7.63e-06	5.11748	1.87e-06	5.72816	1.06e-08	7.97469	2.92e-07	6.53462	5.42e-09	8.266	2.01e-10	9.6968	1.98e-08	7.70333	1e-05	5	5.64e-06	5.24872	2.72e-08	7.56543	2.51e-08	7.60033	2.72e-08	7.56543	9e-06	5.04576	1e-06	6	3.32e-06	5.47886	5.39e-10	9.26841	1e-05	5	6.93e-07
UACC 812	1e-05	5	6.66e-07	6.17653	4.83e-06	5.31605	7.99e-08	7.09745	1e-05	5	6.24e-06	5.20482	2.27e-06	5.64397	4.08e-06	5.38934	3.54e-06	5.451	1.72e-08	7.76447	1.05e-06	5.97881	7.5e-09	8.12494	1.44e-10	9.84164	3.62e-09	8.44129	1.72e-06	5.76447	3.11e-06	5.50724	1.32e-07	6.87943	2.99e-08	7.52433	1e-05	5	7.8e-06	5.10791	9.01e-07	6.04528	5.49e-06	5.26043	1.65e-09	8.78252	1e-05	5	1e-05
SUM 52 PE	6.89e-06	5.16178	1.85e-07	6.73283	7.87e-06	5.10403	1.77e-08	7.75203	2.32e-08	7.63451	1.24e-06	5.90658	3.66e-07	6.43652	8.81e-06	5.05502	7.11e-07	6.14813	1.47e-09	8.83268	5.7e-07	6.24413	5.23e-09	8.2815	1.65e-10	9.78252	3.54e-08	7.451	1e-05	5	6.55e-07	6.18376	3.21e-06	5.49349	7.17e-09	8.14448	2.21e-06	5.65561	7.33e-06	5.1349	1.83e-07	6.73755	1.16e-06	5.93554	4.89e-10	9.31069	2e-06	5.69897	6.7e-06
SKBR 7	8.32e-06	5.07988	3.76e-06	5.42481	1e-05	5	5.05e-07	6.29671	1.11e-08	7.95468	1.58e-06	5.80134	9.18e-07	6.03716	1e-05	5	7.76e-06	5.11014	7.17e-09	8.14448	7.98e-07	6.098	2.46e-08	7.60906	8.86e-10	9.05257	7.41e-08	7.13018	7.53e-06	5.12321	2.4e-06	5.61979	2.51e-06	5.60033	1.59e-08	7.7986	2.51e-06	5.60033	3.9e-06	5.40894	4.7e-07	6.3279	5.35e-06	5.27165	3.38e-10	9.47108	1e-05	5	3.76e-06
SUM 225 CWN													1.45e-06	5.83863					1.37e-08	7.86328	3.27e-06	5.48545	1.03e-08	7.98716					1e-05	5					1.57e-08	7.8041					6.12e-07	6.21325
MDA-MB-134 VI													2.23e-07	6.6517					3.35e-09	8.47496	1.04e-06	5.98297	6.67e-09	8.17587					1e-05	5					3.63e-09	8.44009					5.3e-08	7.27572
SKBR 5																					1.13e-06	5.94692	1.03e-08	7.98716					1e-05	5
[truncated: 19 more columns]

## Sheet: Grouping for pathway analysis
Cell line	Tamoxifen	Tipifarnib	Gefitinib	Doxorubicin	Methotrexate	5-Fluorouracil	Vorinostat	Erlotinib	Vandetanib	Quisinostat	Serdemetan	Bortezomib	17-AAG	Nutlin-3	Sorafenib	Lapatinib	Panobinostat	Decitabine	Belinostat	Sunitinib	Azacitidine	Cisplatin	Dasatinib	ARQ197	MI-219	Brivanib	JNJ-707	JNJ-493	Mitoxantrone	Veliparib
SUM 185 PE		res	res	res	res	res							sens	res	sens	res		res		sens	res		res		res	sens	sens	sens		sens
SUM 190 PT		sens	res		res	res	res			res				res	sens	res	res	res	res		res	sens	sens	sens	res	res		res		sens
SKBR 7		res	res	res	sens	sens		res	res		sens	res			sens						res		res		sens	res				sens
SUM 159 PT		sens	res	res	sens	sens	sens				sens	sens	sens	res		sens		sens		sens	res	sens			res	res			sens	sens
EVSA-T		sens		sens		sens	sens	res	sens	sens		sens	sens	res	sens		sens		sens	sens		res	res	sens	res	res			sens	sens
UACC 812	res				res		res						sens	sens	sens	sens	res	res	res		res	res			sens	res	res		res	sens
HCC 38	res		res	sens	sens			res		sens	sens			res			sens	sens		res	sens	res	sens	sens	res	res			sens	sens
MDA-MB 231			res	res	sens			res			sens		res	res		sens		sens		sens	res	sens	sens		res	sens			sens	sens
SUM 229 PE	sens			res	sens		res		sens		sens			res		sens	res	sens	res	sens	res	sens	sens	sens	res	res	sens	sens		sens
HCC 1937			res	res	sens		res	res		res				res	res		res				res	sens			res	res			res	sens
HCC 1954			sens	sens	sens		sens	sens	sens					res		sens			sens		sens	res		sens	res	sens	sens
MDA-MB 468	sens	sens	sens	sens	sens			sens	sens			sens	res	res				sens		sens		sens	res	sens	res	res		res
CAMA 1		res	res			sens		res	res	sens				res								res	res		res	res
SKBR 3			sens		sens		sens			sens				res		sens	sens					res	res		res	res
OCUB-M	res	sens	res	sens	sens	sens					res	sens		res					sens		sens	res	res		res	res			sens
HCC 1806			sens		sens			sens	sens		sens			res							res	res	sens		res	res
UACC 893		sens	sens		sens		sens	sens			res	sens	sens	res		res	sens	res	sens	sens	res	sens		sens	res	res	sens	sens
MCF 7		sens	res	sens	sens	sens		res	res					sens				sens				res	res	sens	sens	res		res
BT 549			res	res	sens							sens		res	res	sens		sens		sens	res	sens			res	sens			sens
MPE 600	res				sens	sens			sens					sens	sens			sens			sens	res	res	res	sens	res	res	res
BT 20	sens	sens	res	sens	res				res			res	res	res			sens	res		res	sens	res	res		res	res	res
MDA-MB-175 VII			res	res	sens			res			res		sens	sens	res	res		res		res	res	sens	sens		sens	res		res
ZR 75-1	sens		res		sens		res	res		res	sens			res	res		res	res	res	res		res		res	res	res		res
T 47 D	sens			sens	res							sens	res	res	sens			res				res	res	res	res	res			sens
HCC 1143			sens	sens	sens	sens		sens	sens					res	res			sens			sens	res			res	res
HCC 70	res	sens			sens			res				sens		res	res							res	res		res	res			res
SUM 44 PE		res	res		res			res		sens	res	res	sens	res				res	sens			res	res		res	res
HCC 1395			res				res	res	res					res	res		res	res	res	res	sens	res	res		res	res
SUM 52 PE					sens	sens	sens		sens	sens	sens			res	sens		sens		sens	sens	sens				res	sens	sens	sens
MDA-MB 453			res		res	res	sens	res		sens	sens		sens	res			sens		sens			res	sens	sens	res	res	sens	sens
HCC 1500	res		sens		res			sens	sens				res	sens	res					res	sens	res		sens	sens	res	res
Hs 578T	res	res	res		sens	res		res						res	res	res		res				res		res	res	res	res
SUM 149 PT		sens	sens	res	sens		sens	sens	sens		sens		sens	res		sens		sens	sens		res	sens	sens		res	res			sens	res
BT 474	sens		sens	res	res	res	sens	sens		sens				res	sens	res	sens	res			res	sens			res	res				res
MDA-MB 436	res			sens	sens	sens	res	sens		res				res			res			sens	sens	sens			res	res			sens	res
HCC 202	res	res			sens						res	sens		res		sens		res		res		res			res	res	res	res	res	res
SUM 1315 MO2	res		res		sens	res		res		res				res			res					res	sens		res	sens	sens	sens	sens	res
HCC 1569					res									res				res				res	sens		res	res				res
MDA-MB 415		res	res		sens			res		res	res	res		res		res	res	res			res	res	res	res	res	res		sens		res
MDA-MB 435 S	res	res	res		sens		res	res	res	res		res		res	res	res	res	res	res			res	res	res	res	res		res		res
MDA-MB 361					sens	res					res			res				res		res	res	res			res	res		res		res
HCC 1419	sens		sens		sens	res		sens		sens		sens	sens	res	sens	sens	sens	res	sens	res	res	res		res	res	res	res	res	res	res
MDA-MB-134 VI							sens			sens				res			sens		sens						res
SUM 225 CWN											res	res		res											res
SKBR 5												res		res											res
