# Supplementary material for: Understanding drugs in breast cancer through drug sensitivity screening
Source: Springerplus. 2015 Oct 15;4:611. doi: 10.1186/s40064-015-1406-8 (PMC4628005; doi:10.1186/s40064-015-1406-8)
Supplement: Supplementary file 2 — 10.1186/s40064-015-1406-8 Pathways associated with drugs. This file lists all Biocarta and KEGG pathways that are significantly associated with at least one drug. Pathways that are more significantly associated with a breast cancer subtype are in italic. The p-values given are for the drug-pathway association. [file 40064_2015_1406_MOESM2_ESM.csv]

Understanding drugs in breast cancer through drug sensitivity screening
Katharina Uhr1, Wendy J. C. Prager-van der Smissen1, Anouk A. J. Heine1, Bahar Ozturk1, Marcel Smid1, Hinrich W.H. G�hlmann2, A. Jager1, John A. Foekens1, John W. M. Martens3
1 Department of Medical Oncology, Erasmus MC Cancer Institute, Erasmus MC, Rotterdam, The Netherlands, 2 Johnson & Johnson Pharmaceutical Research & Development, Division of Janssen Pharmaceutica, Beerse, Belgium, 3 Department of Medical Oncology and Cancer Genomics Netherlands, Erasmus MC Cancer Institute, Erasmus MC, Rotterdam, The Netherlands.
Corresponding author:
John W. M. Martens, j.martens@erasmusmc.nl,
Additional File 2. Pathways associated with drugs
Drug	Pathways	P-value drug	General grouping term
5-Fluorouracil	BIOCARTA not significant	-
5-Fluorouracil	KEGG not significant	-
ARQ197	BIOCARTA not significant	-
ARQ197	KEGG not significant	-
Azacitidine	BIOCARTA_ASBCELL_PATHWAY	6.36E-03
Azacitidine	BIOCARTA_BLYMPHOCYTE_PATHWAY	7.33E-03
Azacitidine	KEGG_ASTHMA	3.71E-03
Azacitidine	KEGG_LINOLEIC_ACID_METABOLISM	5.24E-04
Azacitidine	KEGG_BUTANOATE_METABOLISM	1.35E-03
	(most significant in luminal vs normal)
Azacitidine	KEGG_ONE_CARBON_POOL_BY_FOLATE	3.96E-03
	(most significant in luminal vs normal)
Belinostat	BIOCARTA_DREAM_PATHWAY	8.48E-03
	(most significant in luminal vs normal)
Belinostat	BIOCARTA_EPO_PATHWAY	6.63E-03
	(most significant in luminal vs normal)
Belinostat	BIOCARTA_IL2_PATHWAY	6.68E-03
	(most significant in luminal vs normal)
Belinostat	KEGG not significant	-
Bortezomib	BIOCARTA not significant	-
Bortezomib	KEGG not significant	-
Brivanib	KEGG not significant	-
Brivanib	BIOCARTA not significant	-
Cisplatin	BIOCARTA_AHSP_PATHWAY	9.95E-03
	(most significant in luminal vs normal)
Cisplatin	KEGG_ERBB_SIGNALING_PATHWAY	6.55E-03
	(most significant in luminal vs normal)
Cisplatin	KEGG_GLYCOSYLPHOSPHATIDYLINOSITOL_GPI_ANCHOR_BIOSYNTHESIS	1.68E-03
	(most significant in luminal vs normal)
Cisplatin	KEGG_NICOTINATE_AND_NICOTINAMIDE_METABOLISM	3.12E-03
	(most significant in luminal vs normal)
Decitabine	BIOCARTA_PLCE_PATHWAY	4.50E-03
Decitabine	BIOCARTA_ACE2_PATHWAY	6.41E-03
	(most significant in luminal vs basal)
Decitabine	BIOCARTA_AGPCR_PATHWAY	1.56E-03
	(most significant in luminal vs normal)
Decitabine	BIOCARTA_AKAP95_PATHWAY	6.85E-03
	(most significant in ERBB2 vs normal)
Decitabine	BIOCARTA_AKT_PATHWAY	7.05E-04
	(most significant in luminal vs basal)
Decitabine	BIOCARTA_ALK_PATHWAY	4.93E-04
	(most significant in luminal vs normal)
Decitabine	BIOCARTA_AMI_PATHWAY	7.18E-03
	(most significant in luminal vs normal)
Decitabine	BIOCARTA_ATRBRCA_PATHWAY	5.07E-03
	(most significant in luminal vs normal)
Decitabine	BIOCARTA_CARM1_PATHWAY	5.07E-03
	(most significant in ERBB2 vs normal)
Decitabine	BIOCARTA_CFTR_PATHWAY	7.22E-04
	(most significant in ERBB2 vs normal)
Decitabine	BIOCARTA_CHEMICAL_PATHWAY	3.26E-03
	(most significant in luminal vs normal)
Decitabine	BIOCARTA_CHREBP2_PATHWAY	4.16E-03
	(most significant in luminal vs basal)
Decitabine	BIOCARTA_CREB_PATHWAY	9.56E-03
	(most significant in luminal vs normal)
Decitabine	BIOCARTA_CTCF_PATHWAY	1.87E-04
	(most significant in luminal vs normal)
Decitabine	BIOCARTA_CXCR4_PATHWAY	6.17E-03
	(most significant in luminal vs normal)
Decitabine	BIOCARTA_EIF4_PATHWAY	7.40E-04
	(most significant in luminal vs basal)
Decitabine	BIOCARTA_ERK_PATHWAY	1.05E-03
	(most significant in luminal vs basal)
Decitabine	BIOCARTA_ERYTH_PATHWAY	5.64E-04
	(most significant in luminal vs normal)
Decitabine	BIOCARTA_ETS_PATHWAY	8.98E-03
	(most significant in luminal vs normal)
Decitabine	BIOCARTA_EXTRINSIC_PATHWAY	7.54E-03
	(most significant in luminal vs normal)
Decitabine	BIOCARTA_G1_PATHWAY	3.98E-04
	(most significant in luminal vs normal)
Decitabine	BIOCARTA_GATA3_PATHWAY	9.62E-04
	(most significant in basal vs normal)
Decitabine	BIOCARTA_GCR_PATHWAY	9.04E-03
	(most significant in luminal vs normal)
Decitabine	BIOCARTA_GH_PATHWAY	9.61E-04
	(most significant in basal vs normal)
Decitabine	BIOCARTA_IGF1R_PATHWAY	9.31E-03
	(most significant in luminal vs basal)
Decitabine	BIOCARTA_IL12_PATHWAY	5.37E-03
	(most significant in luminal vs normal)
Decitabine	BIOCARTA_IL1R_PATHWAY	7.43E-04
	(most significant in luminal vs normal)
Decitabine	BIOCARTA_IL2RB_PATHWAY	2.80E-03
	(most significant in luminal vs normal)
Decitabine	BIOCARTA_IL7_PATHWAY	2.04E-03
	(most significant in luminal vs normal)
Decitabine	BIOCARTA_INFLAM_PATHWAY	1.69E-03
	(most significant in luminal vs normal)
Decitabine	BIOCARTA_INTEGRIN_PATHWAY	1.39E-03
	(most significant in luminal vs normal)
Decitabine	BIOCARTA_INTRINSIC_PATHWAY	2.95E-03
	(most significant in luminal vs normal)
Decitabine	BIOCARTA_LONGEVITY_PATHWAY	7.07E-04
	(most significant in luminal vs basal)
Decitabine	BIOCARTA_MAPK_PATHWAY	2.22E-03
	(most significant in luminal vs normal)
Decitabine	BIOCARTA_NKT_PATHWAY	2.53E-04
	(most significant in luminal vs normal)
Decitabine	BIOCARTA_NO1_PATHWAY	5.31E-04
	(most significant in luminal vs normal)
Decitabine	BIOCARTA_NOS1_PATHWAY	3.40E-03
	(most significant in luminal vs normal)
Decitabine	BIOCARTA_NTHI_PATHWAY	4.69E-03
	(most significant in luminal vs normal)
Decitabine	BIOCARTA_P35ALZHEIMERS_PATHWAY	3.42E-03
	(most significant in luminal vs basal)
Decitabine	BIOCARTA_P38MAPK_PATHWAY	4.59E-04
	(most significant in luminal vs normal)
Decitabine	BIOCARTA_P53HYPOXIA_PATHWAY	1.11E-03
	(most significant in luminal vs normal)
Decitabine	BIOCARTA_PLATELETAPP_PATHWAY	4.53E-03
	(most significant in luminal vs normal)
Decitabine	BIOCARTA_PML_PATHWAY	1.37E-03
	(most significant in luminal vs normal)
Decitabine	BIOCARTA_RAS_PATHWAY	4.87E-03
	(most significant in luminal vs basal)
Decitabine	BIOCARTA_RB_PATHWAY	8.54E-03
	(most significant in ERBB2 vs normal)
Decitabine	BIOCARTA_TEL_PATHWAY	1.17E-03
	(most significant in luminal vs basal)
Decitabine	BIOCARTA_TFF_PATHWAY	1.20E-03
	(most significant in luminal vs basal)
Decitabine	BIOCARTA_TGFB_PATHWAY	8.12E-04
	(most significant in luminal vs normal)
Decitabine	BIOCARTA_TH1TH2_PATHWAY	2.58E-03
	(most significant in luminal vs basal)
Decitabine	BIOCARTA_TOB1_PATHWAY	4.55E-04
	(most significant in luminal vs normal)
Decitabine	BIOCARTA_VEGF_PATHWAY	8.99E-03
	(most significant in luminal vs normal)
Decitabine	BIOCARTA_VITCB_PATHWAY	2.03E-03
	(most significant in luminal vs normal)
Decitabine	KEGG_ABC_TRANSPORTERS	1.53E-03
	(most significant in luminal vs normal)
Decitabine	KEGG_ACUTE_MYELOID_LEUKEMIA	8.15E-03
	(most significant in luminal vs normal)
Decitabine	KEGG_ADIPOCYTOKINE_SIGNALING_PATHWAY	1.59E-03
	(most significant in luminal vs normal)
Decitabine	KEGG_ALDOSTERONE_REGULATED_SODIUM_REABSORPTION	1.35E-03
	(most significant in luminal vs normal)
Decitabine	KEGG_APOPTOSIS	2.20E-03
	(most significant in luminal vs normal)
Decitabine	KEGG_BASAL_CELL_CARCINOMA	8.79E-03
	(most significant in ERBB2 vs normal)
Decitabine	KEGG_BASAL_TRANSCRIPTION_FACTORS	3.31E-03
	(most significant in luminal vs normal)
Decitabine	KEGG_BASE_EXCISION_REPAIR	4.30E-03
	(most significant in luminal vs normal)
Decitabine	KEGG_BLADDER_CANCER	7.06E-03
	(most significant in luminal vs normal)
Decitabine	KEGG_CALCIUM_SIGNALING_PATHWAY	8.44E-03
	(most significant in luminal vs normal)
Decitabine	KEGG_CELL_CYCLE	1.50E-03
	(most significant in luminal vs normal)
Decitabine	KEGG_CHRONIC_MYELOID_LEUKEMIA	2.05E-04
	(most significant in luminal vs normal)
Decitabine	KEGG_CITRATE_CYCLE_TCA_CYCLE	1.69E-03
	(most significant in luminal vs normal)
Decitabine	KEGG_COLORECTAL_CANCER	1.08E-03
	(most significant in luminal vs normal)
Decitabine	KEGG_COMPLEMENT_AND_COAGULATION_CASCADES	9.66E-03
	(most significant in luminal vs normal)
Decitabine	KEGG_CYTOKINE_CYTOKINE_RECEPTOR_INTERACTION	2.00E-03
	(most significant in luminal vs normal)
Decitabine	KEGG_DILATED_CARDIOMYOPATHY	6.85E-03
	(most significant in luminal vs normal)
Decitabine	KEGG_DORSO_VENTRAL_AXIS_FORMATION	7.70E-03
	(most significant in luminal vs normal)
Decitabine	KEGG_DRUG_METABOLISM_OTHER_ENZYMES	4.22E-03
	(most significant in luminal vs normal)
Decitabine	KEGG_ENDOCYTOSIS	6.78E-03
	(most significant in luminal vs normal)
Decitabine	KEGG_ENDOMETRIAL_CANCER	3.12E-03
	(most significant in luminal vs normal)
Decitabine	KEGG_ERBB_SIGNALING_PATHWAY	1.81E-03
	(most significant in luminal vs normal)
Decitabine	KEGG_GLUTATHIONE_METABOLISM	9.20E-03
	(most significant in luminal vs normal)
Decitabine	KEGG_HUNTINGTONS_DISEASE	4.72E-03
	(most significant in luminal vs normal)
Decitabine	KEGG_HYPERTROPHIC_CARDIOMYOPATHY_HCM	4.41E-03
	(most significant in luminal vs normal)
Decitabine	KEGG_INOSITOL_PHOSPHATE_METABOLISM	4.64E-03
	(most significant in luminal vs normal)
Decitabine	KEGG_INSULIN_SIGNALING_PATHWAY	3.25E-03
	(most significant in luminal vs normal)
Decitabine	KEGG_INTESTINAL_IMMUNE_NETWORK_FOR_IGA_PRODUCTION	5.45E-03
	(most significant in luminal vs normal)
Decitabine	KEGG_JAK_STAT_SIGNALING_PATHWAY	4.15E-03
	(most significant in luminal vs normal)
Decitabine	KEGG_LEISHMANIA_INFECTION	1.03E-03
	(most significant in luminal vs normal)
Decitabine	KEGG_LONG_TERM_DEPRESSION	2.86E-03
	(most significant in luminal vs normal)
Decitabine	KEGG_MAPK_SIGNALING_PATHWAY	2.65E-03
	(most significant in luminal vs normal)
Decitabine	KEGG_MATURITY_ONSET_DIABETES_OF_THE_YOUNG	4.72E-03
	(most significant in luminal vs normal)
Decitabine	KEGG_MELANOMA	6.80E-03
	(most significant in luminal vs normal)
Decitabine	KEGG_NEUROACTIVE_LIGAND_RECEPTOR_INTERACTION	5.18E-03
	(most significant in luminal vs normal)
Decitabine	KEGG_NICOTINATE_AND_NICOTINAMIDE_METABOLISM	4.74E-03
	(most significant in luminal vs normal)
Decitabine	KEGG_NITROGEN_METABOLISM	2.75E-03
	(most significant in luminal vs basal)
Decitabine	KEGG_NON_SMALL_CELL_LUNG_CANCER	1.03E-03
	(most significant in luminal vs basal)
Decitabine	KEGG_P53_SIGNALING_PATHWAY	4.09E-03
	(most significant in luminal vs normal)
Decitabine	KEGG_PANCREATIC_CANCER	6.65E-04
	(most significant in luminal vs normal)
Decitabine	KEGG_PATHWAYS_IN_CANCER	2.86E-03
	(most significant in luminal vs normal)
Decitabine	KEGG_PEROXISOME	7.78E-03
	(most significant in luminal vs normal)
Decitabine	KEGG_PRIMARY_IMMUNODEFICIENCY	9.29E-03
	(most significant in luminal vs normal)
Decitabine	KEGG_PROSTATE_CANCER	1.70E-04
	(most significant in luminal vs normal)
Decitabine	KEGG_PYRIMIDINE_METABOLISM	2.58E-03
	(most significant in luminal vs normal)
Decitabine	KEGG_RENAL_CELL_CARCINOMA	5.84E-04
	(most significant in luminal vs normal)
Decitabine	KEGG_RIBOSOME	6.28E-03
	(most significant in basal vs normal)
Decitabine	KEGG_RNA_DEGRADATION	5.33E-03
	(most significant in luminal vs basal)
Decitabine	KEGG_SPHINGOLIPID_METABOLISM	7.71E-04
	(most significant in luminal vs normal)
Decitabine	KEGG_TGF_BETA_SIGNALING_PATHWAY	6.52E-04
	(most significant in luminal vs normal)
Decitabine	KEGG_THYROID_CANCER	3.82E-03
	(most significant in luminal vs normal)
Decitabine	KEGG_TYPE_II_DIABETES_MELLITUS	2.46E-03
	(most significant in luminal vs normal)
Decitabine	KEGG_UBIQUITIN_MEDIATED_PROTEOLYSIS	1.72E-03
	(most significant in luminal vs normal)
Decitabine	KEGG_VIRAL_MYOCARDITIS	4.45E-03
	(most significant in luminal vs normal)
Decitabine	KEGG_WNT_SIGNALING_PATHWAY	2.38E-03
	(most significant in luminal vs normal)
Doxorubicin	KEGG_CYSTEINE_AND_METHIONINE_METABOLISM	6.43E-03
	(most significant in ERBB2 vs normal)
Doxorubicin	KEGG_OXIDATIVE_PHOSPHORYLATION	5.29E-03
	(most significant in luminal vs normal)
Doxorubicin	BIOCARTA not significant	-
Erlotinib	BIOCARTA_MITOCHONDRIA_PATHWAY	5.98E-03
	(most significant in luminal vs normal)
Erlotinib	BIOCARTA_PPARA_PATHWAY	4.63E-03
	(most significant in luminal vs normal)
Erlotinib	KEGG_OTHER_GLYCAN_DEGRADATION	3.70E-03
	(most significant in luminal vs normal)
Erlotinib	KEGG_PHENYLALANINE_METABOLISM	6.96E-03
	(most significant in luminal vs normal)
Erlotinib	KEGG_TYROSINE_METABOLISM	5.78E-03
	(most significant in luminal vs normal)
Gefitinib	BIOCARTA_AKAP13_PATHWAY	3.12E-03
	(most significant in ERBB2 vs luminal)
Gefitinib	BIOCARTA_MITOCHONDRIA_PATHWAY	4.65E-03
	(most significant in luminal vs normal)
Gefitinib	BIOCARTA_P35ALZHEIMERS_PATHWAY	5.99E-03
	(most significant in luminal vs basal)
Gefitinib	BIOCARTA_RAC1_PATHWAY	9.87E-03
	(most significant in luminal vs basal)
Gefitinib	BIOCARTA_UCALPAIN_PATHWAY	3.69E-03
	(most significant in luminal vs normal)
Gefitinib	KEGG_BASAL_TRANSCRIPTION_FACTORS	4.34E-03
	(most significant in luminal vs normal)
Gefitinib	KEGG_GLYCOLYSIS_GLUCONEOGENESIS	8.59E-03
	(most significant in luminal vs normal)
Gefitinib	KEGG_HISTIDINE_METABOLISM	4.14E-04
	(most significant in luminal vs normal)
Gefitinib	KEGG_LYSOSOME	2.07E-04
	(most significant in luminal vs normal)
Gefitinib	KEGG_NON_SMALL_CELL_LUNG_CANCER	7.47E-03
	(most significant in luminal vs basal)
Gefitinib	KEGG_OTHER_GLYCAN_DEGRADATION	4.24E-04
	(most significant in luminal vs normal)
Gefitinib	KEGG_OXIDATIVE_PHOSPHORYLATION	4.17E-03
	(most significant in luminal vs normal)
Gefitinib	KEGG_PHENYLALANINE_METABOLISM	1.01E-03
	(most significant in luminal vs normal)
Gefitinib	KEGG_TYROSINE_METABOLISM	7.28E-04
	(most significant in luminal vs normal)
Quisinostat	KEGG_ASCORBATE_AND_ALDARATE_METABOLISM	8.95E-03
Quisinostat	BIOCARTA_CELL2CELL_PATHWAY	3.02E-03
	(most significant in luminal vs normal)
Quisinostat	BIOCARTA_CLASSIC_PATHWAY	7.38E-03
	(most significant in luminal vs normal)
Quisinostat	BIOCARTA_COMP_PATHWAY	7.82E-03
	(most significant in luminal vs normal)
Quisinostat	BIOCARTA_GCR_PATHWAY	8.10E-03
	(most significant in luminal vs normal)
Quisinostat	BIOCARTA_IL10_PATHWAY	9.76E-03
	(most significant in luminal vs normal)
Quisinostat	BIOCARTA_IL6_PATHWAY	5.38E-03
	(most significant in luminal vs normal)
Quisinostat	BIOCARTA_INFLAM_PATHWAY	7.78E-03
	(most significant in luminal vs normal)
Quisinostat	BIOCARTA_PTDINS_PATHWAY	8.62E-03
	(most significant in luminal vs basal)
Quisinostat	BIOCARTA_STEM_PATHWAY	9.11E-03
	(most significant in luminal vs normal)
Quisinostat	BIOCARTA_TOLL_PATHWAY	8.28E-03
	(most significant in luminal vs normal)
Quisinostat	BIOCARTA_UCALPAIN_PATHWAY	1.82E-03
	(most significant in luminal vs normal)
Quisinostat	KEGG_BETA_ALANINE_METABOLISM	5.50E-03
	(most significant in luminal vs normal)
Quisinostat	KEGG_COLORECTAL_CANCER	9.53E-03
	(most significant in luminal vs normal)
Quisinostat	KEGG_CYTOSOLIC_DNA_SENSING_PATHWAY	9.33E-03
	(most significant in luminal vs normal)
Quisinostat	KEGG_FATTY_ACID_METABOLISM	3.17E-03
	(most significant in luminal vs normal)
Quisinostat	KEGG_GLYCEROLIPID_METABOLISM	3.30E-03
	(most significant in luminal vs normal)
Quisinostat	KEGG_GLYCOLYSIS_GLUCONEOGENESIS	3.30E-03
	(most significant in luminal vs normal)
Quisinostat	KEGG_GLYCOSPHINGOLIPID_BIOSYNTHESIS_GLOBO_SERIES	3.78E-03
	(most significant in luminal vs normal)
Quisinostat	KEGG_GRAFT_VERSUS_HOST_DISEASE	4.32E-03
	(most significant in luminal vs normal)
Quisinostat	KEGG_HISTIDINE_METABOLISM	4.92E-04
	(most significant in luminal vs normal)
Quisinostat	KEGG_JAK_STAT_SIGNALING_PATHWAY	9.09E-03
	(most significant in luminal vs normal)
Quisinostat	KEGG_PRION_DISEASES	8.90E-03
	(most significant in luminal vs normal)
Quisinostat	KEGG_PROPANOATE_METABOLISM	8.41E-03
	(most significant in ERBB2 vs normal)
Quisinostat	KEGG_PROTEASOME	6.88E-03
	(most significant in luminal vs basal)
Quisinostat	KEGG_PYRUVATE_METABOLISM	6.11E-03
	(most significant in ERBB2 vs normal)
Quisinostat	KEGG_RIG_I_LIKE_RECEPTOR_SIGNALING_PATHWAY	8.35E-03
	(most significant in luminal vs normal)
Quisinostat	KEGG_TGF_BETA_SIGNALING_PATHWAY	7.72E-03
	(most significant in luminal vs normal)
JNJ-42541707	BIOCARTA not significant	-
JNJ-42541707	KEGG not significant	-
JNJ-42756493	BIOCARTA not significant	-
JNJ-42756493	KEGG not significant	-
Lapatinib	KEGG_SPHINGOLIPID_METABOLISM	8.19E-03
	(most significant in luminal vs normal)
Lapatinib	BIOCARTA not significant	-
Serdemetan	BIOCARTA_ACE2_PATHWAY	6.73E-03
	(most significant in luminal vs basal)
Serdemetan	BIOCARTA_ALK_PATHWAY	5.87E-03
	(most significant in luminal vs normal)
Serdemetan	BIOCARTA_AMI_PATHWAY	7.20E-03
	(most significant in luminal vs normal)
Serdemetan	BIOCARTA_BCR_PATHWAY	1.84E-03
	(most significant in luminal vs normal)
Serdemetan	BIOCARTA_CALCINEURIN_PATHWAY	3.79E-03
	(most significant in ERBB2 vs normal)
Serdemetan	BIOCARTA_CBL_PATHWAY	4.05E-03
	(most significant in luminal vs basal)
Serdemetan	BIOCARTA_CDMAC_PATHWAY	1.04E-03
	(most significant in luminal vs normal)
Serdemetan	BIOCARTA_CFTR_PATHWAY	3.60E-03
	(most significant in ERBB2 vs normal)
Serdemetan	BIOCARTA_CTCF_PATHWAY	5.98E-03
	(most significant in luminal vs normal)
Serdemetan	BIOCARTA_EDG1_PATHWAY	9.28E-03
	(most significant in luminal vs normal)
Serdemetan	BIOCARTA_EIF2_PATHWAY	5.78E-03
	(most significant in luminal vs normal)
Serdemetan	BIOCARTA_EIF4_PATHWAY	6.82E-03
	(most significant in luminal vs basal)
Serdemetan	BIOCARTA_ERYTH_PATHWAY	5.69E-03
	(most significant in luminal vs normal)
Serdemetan	BIOCARTA_ETS_PATHWAY	6.96E-03
	(most significant in luminal vs normal)
Serdemetan	BIOCARTA_FCER1_PATHWAY	4.33E-03
	(most significant in luminal vs basal)
Serdemetan	BIOCARTA_FIBRINOLYSIS_PATHWAY	9.30E-03
	(most significant in luminal vs normal)
Serdemetan	BIOCARTA_G1_PATHWAY	4.65E-03
	(most significant in luminal vs normal)
Serdemetan	BIOCARTA_GCR_PATHWAY	6.85E-03
	(most significant in luminal vs normal)
Serdemetan	BIOCARTA_GH_PATHWAY	5.47E-03
	(most significant in basal vs normal)
Serdemetan	BIOCARTA_GPCR_PATHWAY	5.66E-03
	(most significant in luminal vs normal)
Serdemetan	BIOCARTA_HDAC_PATHWAY	9.66E-03
	(most significant in luminal vs normal)
Serdemetan	BIOCARTA_IL12_PATHWAY	2.14E-03
	(most significant in luminal vs normal)
Serdemetan	BIOCARTA_IL1R_PATHWAY	4.63E-03
	(most significant in luminal vs normal)
Serdemetan	BIOCARTA_IL7_PATHWAY	8.53E-03
	(most significant in luminal vs normal)
Serdemetan	BIOCARTA_INFLAM_PATHWAY	5.98E-03
	(most significant in luminal vs normal)
Serdemetan	BIOCARTA_INTEGRIN_PATHWAY	4.51E-03
	(most significant in luminal vs normal)
Serdemetan	BIOCARTA_INTRINSIC_PATHWAY	7.89E-03
	(most significant in luminal vs normal)
Serdemetan	BIOCARTA_MAPK_PATHWAY	5.08E-03
	(most significant in luminal vs normal)
Serdemetan	BIOCARTA_MEF2D_PATHWAY	1.45E-03
	(most significant in luminal vs normal)
Serdemetan	BIOCARTA_NKT_PATHWAY	5.29E-03
	(most significant in luminal vs normal)
Serdemetan	BIOCARTA_NO1_PATHWAY	5.15E-03
	(most significant in luminal vs normal)
Serdemetan	BIOCARTA_NOS1_PATHWAY	6.89E-03
	(most significant in luminal vs normal)
Serdemetan	BIOCARTA_P38MAPK_PATHWAY	5.61E-03
	(most significant in luminal vs normal)
Serdemetan	BIOCARTA_PLATELETAPP_PATHWAY	5.71E-03
	(most significant in luminal vs normal)
Serdemetan	BIOCARTA_PTC1_PATHWAY	9.21E-03
	(most significant in ERBB2 vs normal)
Serdemetan	BIOCARTA_PTDINS_PATHWAY	2.34E-03
	(most significant in luminal vs basal)
Serdemetan	BIOCARTA_SRCRPTP_PATHWAY	3.31E-03
	(most significant in luminal vs normal)
Serdemetan	BIOCARTA_TCR_PATHWAY	5.10E-03
	(most significant in luminal vs normal)
Serdemetan	BIOCARTA_TEL_PATHWAY	6.57E-03
	(most significant in luminal vs basal)
Serdemetan	BIOCARTA_TGFB_PATHWAY	3.84E-03
	(most significant in luminal vs normal)
Serdemetan	BIOCARTA_TH1TH2_PATHWAY	5.72E-03
	(most significant in luminal vs basal)
Serdemetan	BIOCARTA_TOB1_PATHWAY	5.20E-03
	(most significant in luminal vs normal)
Serdemetan	BIOCARTA_TOLL_PATHWAY	9.62E-03
	(most significant in luminal vs normal)
Serdemetan	BIOCARTA_VITCB_PATHWAY	7.60E-03
	(most significant in luminal vs normal)
Serdemetan	KEGG_ABC_TRANSPORTERS	4.76E-03
	(most significant in luminal vs normal)
Serdemetan	KEGG_ADHERENS_JUNCTION	6.15E-03
	(most significant in luminal vs normal)
Serdemetan	KEGG_ALANINE_ASPARTATE_AND_GLUTAMATE_METABOLISM	5.56E-03
	(most significant in luminal vs normal)
Serdemetan	KEGG_ARGININE_AND_PROLINE_METABOLISM	4.79E-03
	(most significant in luminal vs normal)
Serdemetan	KEGG_AXON_GUIDANCE	8.01E-03
	(most significant in luminal vs normal)
Serdemetan	KEGG_BASAL_TRANSCRIPTION_FACTORS	3.52E-03
	(most significant in luminal vs normal)
Serdemetan	KEGG_BETA_ALANINE_METABOLISM	2.16E-03
	(most significant in luminal vs normal)
Serdemetan	KEGG_BUTANOATE_METABOLISM	1.66E-03
	(most significant in luminal vs normal)
Serdemetan	KEGG_CALCIUM_SIGNALING_PATHWAY	5.83E-03
	(most significant in luminal vs normal)
Serdemetan	KEGG_CELL_CYCLE	1.95E-03
	(most significant in luminal vs normal)
Serdemetan	KEGG_CHEMOKINE_SIGNALING_PATHWAY	8.38E-03
	(most significant in luminal vs normal)
Serdemetan	KEGG_CHRONIC_MYELOID_LEUKEMIA	6.15E-03
	(most significant in luminal vs normal)
Serdemetan	KEGG_CITRATE_CYCLE_TCA_CYCLE	5.00E-03
	(most significant in luminal vs normal)
Serdemetan	KEGG_CYTOKINE_CYTOKINE_RECEPTOR_INTERACTION	6.44E-03
	(most significant in luminal vs normal)
Serdemetan	KEGG_CYTOSOLIC_DNA_SENSING_PATHWAY	1.46E-03
	(most significant in luminal vs normal)
Serdemetan	KEGG_DILATED_CARDIOMYOPATHY	5.90E-03
	(most significant in luminal vs normal)
Serdemetan	KEGG_DORSO_VENTRAL_AXIS_FORMATION	5.74E-03
	(most significant in luminal vs normal)
Serdemetan	KEGG_DRUG_METABOLISM_CYTOCHROME_P450	2.65E-03
	(most significant in luminal vs normal)
Serdemetan	KEGG_DRUG_METABOLISM_OTHER_ENZYMES	3.96E-03
	(most significant in luminal vs normal)
Serdemetan	KEGG_ECM_RECEPTOR_INTERACTION	8.08E-03
	(most significant in luminal vs normal)
Serdemetan	KEGG_EPITHELIAL_CELL_SIGNALING_IN_HELICOBACTER_PYLORI_INFECTION	3.56E-03
	(most significant in luminal vs normal)
Serdemetan	KEGG_ERBB_SIGNALING_PATHWAY	7.54E-03
	(most significant in luminal vs normal)
Serdemetan	KEGG_FC_EPSILON_RI_SIGNALING_PATHWAY	4.91E-03
	(most significant in luminal vs normal)
Serdemetan	KEGG_FC_GAMMA_R_MEDIATED_PHAGOCYTOSIS	4.11E-03
	(most significant in luminal vs normal)
Serdemetan	KEGG_FOCAL_ADHESION	5.85E-03
	(most significant in luminal vs normal)
Serdemetan	KEGG_FRUCTOSE_AND_MANNOSE_METABOLISM	5.65E-03
	(most significant in luminal vs normal)
Serdemetan	KEGG_GLUTATHIONE_METABOLISM	5.17E-03
	(most significant in luminal vs normal)
Serdemetan	KEGG_GLYCOLYSIS_GLUCONEOGENESIS	4.31E-03
	(most significant in luminal vs normal)
Serdemetan	KEGG_GLYCOSAMINOGLYCAN_BIOSYNTHESIS_HEPARAN_SULFATE	2.06E-03
	(most significant in luminal vs normal)
Serdemetan	KEGG_GLYCOSPHINGOLIPID_BIOSYNTHESIS_LACTO_AND_NEOLACTO_SERIES	2.15E-05
	(most significant in luminal vs normal)
Serdemetan	KEGG_GLYCOSYLPHOSPHATIDYLINOSITOL_GPI_ANCHOR_BIOSYNTHESIS	3.48E-03
	(most significant in luminal vs normal)
Serdemetan	KEGG_GNRH_SIGNALING_PATHWAY	4.87E-03
	(most significant in luminal vs normal)
Serdemetan	KEGG_HYPERTROPHIC_CARDIOMYOPATHY_HCM	5.30E-03
	(most significant in luminal vs normal)
Serdemetan	KEGG_INTESTINAL_IMMUNE_NETWORK_FOR_IGA_PRODUCTION	7.58E-03
	(most significant in luminal vs normal)
Serdemetan	KEGG_JAK_STAT_SIGNALING_PATHWAY	7.86E-03
	(most significant in luminal vs normal)
Serdemetan	KEGG_LEISHMANIA_INFECTION	5.22E-03
	(most significant in luminal vs normal)
Serdemetan	KEGG_LONG_TERM_DEPRESSION	3.26E-03
	(most significant in luminal vs normal)
Serdemetan	KEGG_MAPK_SIGNALING_PATHWAY	9.44E-03
	(most significant in luminal vs normal)
Serdemetan	KEGG_MELANOGENESIS	2.19E-03
	(most significant in luminal vs normal)
Serdemetan	KEGG_NEUROACTIVE_LIGAND_RECEPTOR_INTERACTION	2.24E-03
	(most significant in luminal vs normal)
Serdemetan	KEGG_NICOTINATE_AND_NICOTINAMIDE_METABOLISM	2.42E-03
	(most significant in luminal vs normal)
Serdemetan	KEGG_NOD_LIKE_RECEPTOR_SIGNALING_PATHWAY	2.39E-03
	(most significant in luminal vs normal)
Serdemetan	KEGG_NON_SMALL_CELL_LUNG_CANCER	8.35E-03
	(most significant in luminal vs basal)
Serdemetan	KEGG_P53_SIGNALING_PATHWAY	8.55E-03
	(most significant in luminal vs normal)
Serdemetan	KEGG_PATHOGENIC_ESCHERICHIA_COLI_INFECTION	4.71E-03
	(most significant in luminal vs normal)
Serdemetan	KEGG_PATHWAYS_IN_CANCER	4.60E-03
	(most significant in luminal vs normal)
Serdemetan	KEGG_PEROXISOME	3.08E-03
	(most significant in luminal vs normal)
Serdemetan	KEGG_PRIMARY_IMMUNODEFICIENCY	5.70E-03
	(most significant in luminal vs normal)
Serdemetan	KEGG_PROPANOATE_METABOLISM	5.10E-03
	(most significant in ERBB2 vs normal)
Serdemetan	KEGG_PROSTATE_CANCER	4.49E-03
	(most significant in luminal vs normal)
Serdemetan	KEGG_PYRIMIDINE_METABOLISM	8.61E-03
	(most significant in luminal vs normal)
Serdemetan	KEGG_RENAL_CELL_CARCINOMA	7.83E-03
	(most significant in luminal vs normal)
Serdemetan	KEGG_RIBOSOME	1.41E-03	Expression of ribosomal proteins/protein production/metabolism
Serdemetan	KEGG_SMALL_CELL_LUNG_CANCER	6.82E-03
	(most significant in luminal vs normal)
Serdemetan	KEGG_SPHINGOLIPID_METABOLISM	9.40E-03
	(most significant in luminal vs normal)
Serdemetan	KEGG_STEROID_BIOSYNTHESIS	3.34E-03
	(most significant in luminal vs normal)
Serdemetan	KEGG_TIGHT_JUNCTION	4.43E-03
	(most significant in luminal vs normal)
Serdemetan	KEGG_TOLL_LIKE_RECEPTOR_SIGNALING_PATHWAY	1.77E-03
	(most significant in luminal vs normal)
Serdemetan	KEGG_UBIQUITIN_MEDIATED_PROTEOLYSIS	8.48E-03
	(most significant in luminal vs normal)
Serdemetan	KEGG_VALINE_LEUCINE_AND_ISOLEUCINE_DEGRADATION	6.23E-03
	(most significant in luminal vs normal)
Serdemetan	KEGG_VASOPRESSIN_REGULATED_WATER_REABSORPTION	5.29E-03
	(most significant in luminal vs normal)
Serdemetan	KEGG_VIRAL_MYOCARDITIS	6.94E-03
	(most significant in luminal vs normal)
Serdemetan	KEGG_WNT_SIGNALING_PATHWAY	2.60E-03
	(most significant in luminal vs normal)
Methotrexate	BIOCARTA_AGPCR_PATHWAY	5.91E-03
	(most significant in luminal vs normal)
Methotrexate	BIOCARTA_CREB_PATHWAY	2.41E-03
	(most significant in luminal vs normal)
Methotrexate	BIOCARTA_GCR_PATHWAY	3.74E-03
	(most significant in luminal vs normal)
Methotrexate	BIOCARTA_HER2_PATHWAY	9.20E-03
	(most significant in luminal vs normal)
Methotrexate	BIOCARTA_INTEGRIN_PATHWAY	4.40E-03
	(most significant in luminal vs normal)
Methotrexate	BIOCARTA_LONGEVITY_PATHWAY	9.13E-03
	(most significant in luminal vs basal)
Methotrexate	BIOCARTA_NO1_PATHWAY	3.15E-03
	(most significant in luminal vs normal)
Methotrexate	BIOCARTA_NUCLEARRS_PATHWAY	3.52E-03
	(most significant in luminal vs normal)
Methotrexate	BIOCARTA_P27_PATHWAY	9.43E-03
	(most significant in luminal vs normal)
Methotrexate	BIOCARTA_RAS_PATHWAY	5.61E-03
	(most significant in luminal vs basal)
Methotrexate	BIOCARTA_TRKA_PATHWAY	1.20E-03
	(most significant in luminal vs normal)
Methotrexate	BIOCARTA_VEGF_PATHWAY	4.24E-03
	(most significant in luminal vs normal)
Methotrexate	KEGG_ABC_TRANSPORTERS	8.87E-03
	(most significant in luminal vs normal)
Methotrexate	KEGG_CYSTEINE_AND_METHIONINE_METABOLISM	1.77E-03
	(most significant in ERBB2 vs normal)
Methotrexate	KEGG_ENDOCYTOSIS	8.44E-03
	(most significant in luminal vs normal)
Methotrexate	KEGG_GLYCOLYSIS_GLUCONEOGENESIS	2.69E-03
	(most significant in luminal vs normal)
Methotrexate	KEGG_GLYCOSYLPHOSPHATIDYLINOSITOL_GPI_ANCHOR_BIOSYNTHESIS	9.39E-03
	(most signifiant in luminal vs normal)
Methotrexate	KEGG_NEUROACTIVE_LIGAND_RECEPTOR_INTERACTION	7.55E-03
	(most significant in luminal vs normal)
Methotrexate	KEGG_PROPANOATE_METABOLISM	3.20E-03
	(most significant in ERBB2 vs normal)
Methotrexate	KEGG_PYRUVATE_METABOLISM	3.68E-03
	(most significant in ERBB2 vs normal)
Methotrexate	KEGG_SELENOAMINO_ACID_METABOLISM	9.74E-03
	(most significant in luminal vs normal)
MI-219	BIOCARTA_ATM_PATHWAY	6.78E-04
	(most significant in luminal vs normal)
MI-219	BIOCARTA_EPONFKB_PATHWAY	3.30E-04	Intracellular signaling
MI-219	BIOCARTA_G2_PATHWAY	2.09E-05
	(most significant in luminal vs normal)
MI-219	KEGG_DNA_REPLICATION	7.53E-03	DNA replication
MI-219	KEGG_NUCLEOTIDE_EXCISION_REPAIR	5.62E-03
	(most significant in luminal vs normal)
MI-219	KEGG_TERPENOID_BACKBONE_BIOSYNTHESIS	1.79E-03
	(most significant in ERBB2 vs normal)
Mitoxantrone	BIOCARTA_ARF_PATHWAY	3.84E-05
	(most significant in ERBB2 vs normal)
Mitoxantrone	BIOCARTA_ATRBRCA_PATHWAY	8.52E-03
	(most significant in luminal vs normal)
Mitoxantrone	BIOCARTA_BCELLSURVIVAL_PATHWAY	8.29E-03
	(most significant in luminal vs normal)
Mitoxantrone	BIOCARTA_CARM_ER_PATHWAY	7.87E-03
	(most significant in luminal vs normal)
Mitoxantrone	BIOCARTA_CASPASE_PATHWAY	5.89E-03
	(most significant in luminal vs basal)
Mitoxantrone	BIOCARTA_CHEMICAL_PATHWAY	9.73E-03
	(most significant in luminal vs normal)
Mitoxantrone	BIOCARTA_DEATH_PATHWAY	7.85E-03
	(most significant in luminal vs normal)
Mitoxantrone	BIOCARTA_EPO_PATHWAY	6.23E-03
	(most significant in luminal vs normal)
Mitoxantrone	BIOCARTA_FAS_PATHWAY	3.31E-03
	(most significant in basal vs normal)
Mitoxantrone	BIOCARTA_GLEEVEC_PATHWAY	9.60E-03
	(most significant in luminal vs normal)
Mitoxantrone	BIOCARTA_HIVNEF_PATHWAY	5.37E-03
	(most significant in luminal vs normal)
Mitoxantrone	BIOCARTA_IL3_PATHWAY	5.29E-04
	(most significant in luminal vs normal)
Mitoxantrone	BIOCARTA_RAC1_PATHWAY	9.81E-04
	(most significant in luminal vs basal)
Mitoxantrone	BIOCARTA_TNFR1_PATHWAY	5.15E-03
	(most significant in basal vs normal)
Mitoxantrone	KEGG_BASAL_TRANSCRIPTION_FACTORS	1.33E-03
	(most significant in luminal vs normal)
Mitoxantrone	KEGG_BLADDER_CANCER	8.64E-03
	(most significant in luminal vs normal)
Mitoxantrone	KEGG_CYTOSOLIC_DNA_SENSING_PATHWAY	7.68E-03
	(most significant in luminal vs normal)
Mitoxantrone	KEGG_ENDOMETRIAL_CANCER	3.86E-03
	(most significant in luminal vs normal)
Mitoxantrone	KEGG_GLIOMA	7.81E-03
	(most significant in luminal vs normal)
Mitoxantrone	KEGG_NEUROTROPHIN_SIGNALING_PATHWAY	8.08E-03
	(most significant in luminal vs normal)
Mitoxantrone	KEGG_NON_SMALL_CELL_LUNG_CANCER	7.79E-03
	(most significant in luminal vs basal)
Mitoxantrone	KEGG_RIBOSOME	9.74E-03
	(most significant in basal vs normal)
Mitoxantrone	KEGG_SPLICEOSOME	9.84E-03
	(most significant in luminal vs normal)
Mitoxantrone	KEGG_SYSTEMIC_LUPUS_ERYTHEMATOSUS	2.21E-03
	(most significant in luminal vs normal)
Mitoxantrone	KEGG_THYROID_CANCER	7.89E-03
	(most significant in luminal vs normal)
Mitoxantrone	KEGG_VASOPRESSIN_REGULATED_WATER_REABSORPTION	6.41E-04
	(most significant in luminal vs normal)
Nutlin-3	BIOCARTA_ATM_PATHWAY	1.64E-03
	(most significant in luminal vs normal)
Nutlin-3	BIOCARTA_ATRBRCA_PATHWAY	8.85E-03
	(most significant in luminal vs normal)
Nutlin-3	BIOCARTA_EPONFKB_PATHWAY	4.10E-03
	(most significant in luminal vs normal)
Nutlin-3	BIOCARTA_G2_PATHWAY	5.73E-05
	(most significant in luminal vs normal)
Nutlin-3	BIOCARTA_P27_PATHWAY	4.34E-03
	(most significant in luminal vs normal)
Nutlin-3	BIOCARTA_RB_PATHWAY	7.82E-03
	(most significant in ERBB2 vs normal)
Nutlin-3	KEGG_DNA_REPLICATION	3.25E-03	DNA replication
Nutlin-3	KEGG_MISMATCH_REPAIR	2.04E-03
Nutlin-3	KEGG_NUCLEOTIDE_EXCISION_REPAIR	2.47E-03
	(most significant in luminal vs normal)
Nutlin-3	KEGG_TERPENOID_BACKBONE_BIOSYNTHESIS	4.93E-03
	(most significant in ERBB2 vs normal)
Panobinostat	BIOCARTA_CELL2CELL_PATHWAY	9.89E-03
	(most significant in luminal vs normal)
Panobinostat	BIOCARTA_ETS_PATHWAY	9.70E-03
	(most significant in luminal vs normal)
Panobinostat	BIOCARTA_GCR_PATHWAY	2.54E-03
	(most significant in luminal vs normal)
Panobinostat	BIOCARTA_IL10_PATHWAY	6.31E-03
	(most significant in luminal vs normal)
Panobinostat	BIOCARTA_IL6_PATHWAY	5.60E-03
	(most significant in luminal vs normal)
Panobinostat	BIOCARTA_INFLAM_PATHWAY	8.50E-03
	(most significant in luminal vs normal)
Panobinostat	BIOCARTA_LAIR_PATHWAY	8.12E-03
	(most significant in luminal vs normal)
Panobinostat	BIOCARTA_STEM_PATHWAY	7.61E-03
	(most significant in luminal vs normal)
Panobinostat	BIOCARTA_UCALPAIN_PATHWAY	7.55E-03
	(most significant in luminal vs normal)
Panobinostat	KEGG_ANTIGEN_PROCESSING_AND_PRESENTATION	9.08E-03
	(most significant in luminal vs normal)
Panobinostat	KEGG_AUTOIMMUNE_THYROID_DISEASE	9.69E-03
Panobinostat	KEGG_CYTOSOLIC_DNA_SENSING_PATHWAY	7.84E-03
	(most significant in luminal vs normal)
Panobinostat	KEGG_GRAFT_VERSUS_HOST_DISEASE	2.38E-03
	(most significant in luminal vs normal)
Panobinostat	KEGG_NATURAL_KILLER_CELL_MEDIATED_CYTOTOXICITY	5.99E-03
	(most significant in luminal vs normal)
Panobinostat	KEGG_PRION_DISEASES	7.70E-03
	(most significant in luminal vs normal)
Panobinostat	KEGG_RIG_I_LIKE_RECEPTOR_SIGNALING_PATHWAY	4.31E-03
	(most significant in luminal vs normal)
Sorafenib	BIOCARTA_ACH_PATHWAY	3.02E-03
	(most significant in luminal vs normal)
Sorafenib	BIOCARTA_AGR_PATHWAY	2.43E-04
	(most significant in luminal vs normal)
Sorafenib	BIOCARTA_AKT_PATHWAY	8.47E-03
	(most significant in luminal vs basal)
Sorafenib	BIOCARTA_ALK_PATHWAY	1.44E-03
	(most significant in luminal vs normal)
Sorafenib	BIOCARTA_ARENRF2_PATHWAY	7.60E-04
	(most significant in luminal vs normal)
Sorafenib	BIOCARTA_AT1R_PATHWAY	1.96E-04
	(most significant in luminal vs normal)
Sorafenib	BIOCARTA_BCR_PATHWAY	2.56E-03
	(most significant in luminal vs normal)
Sorafenib	BIOCARTA_BIOPEPTIDES_PATHWAY	2.89E-03
	(most significant in luminal vs normal)
Sorafenib	BIOCARTA_CBL_PATHWAY	2.61E-03
	(most significant in luminal vs basal)
Sorafenib	BIOCARTA_CCR3_PATHWAY	4.42E-04
	(most significant in luminal vs normal)
Sorafenib	BIOCARTA_CELL2CELL_PATHWAY	9.94E-03
	(most significant in luminal vs normal)
Sorafenib	BIOCARTA_CHEMICAL_PATHWAY	3.99E-04
	(most significant in luminal vs normal)
Sorafenib	BIOCARTA_CHREBP2_PATHWAY	9.91E-03
	(most significant in luminal vs basal)
Sorafenib	BIOCARTA_CLASSIC_PATHWAY	5.52E-04
	(most significant in luminal vs normal)
Sorafenib	BIOCARTA_COMP_PATHWAY	5.47E-04
	(most significant in luminal vs normal)
Sorafenib	BIOCARTA_CTCF_PATHWAY	3.29E-03
	(most significant in luminal vs normal)
Sorafenib	BIOCARTA_CTL_PATHWAY	2.20E-03
Sorafenib	BIOCARTA_CYTOKINE_PATHWAY	5.50E-03
	(most significant in luminal vs normal)
Sorafenib	BIOCARTA_ECM_PATHWAY	6.09E-03
	(most significant in luminal vs normal)
Sorafenib	BIOCARTA_EGF_PATHWAY	2.41E-03
	(most significant in luminal vs normal)
Sorafenib	BIOCARTA_EIF4_PATHWAY	5.81E-03
	(most significant in luminal vs basal)
Sorafenib	BIOCARTA_ERK_PATHWAY	8.01E-03
	(most significant in luminal vs basal)
Sorafenib	BIOCARTA_ERK5_PATHWAY	6.44E-03
	(most significant in luminal vs normal)
Sorafenib	BIOCARTA_ERYTH_PATHWAY	2.79E-03
	(most significant in luminal vs normal)
Sorafenib	BIOCARTA_ETC_PATHWAY	7.50E-03
	(most significant in luminal vs basal)
Sorafenib	BIOCARTA_ETS_PATHWAY	5.56E-04
	(most significant in luminal vs normal)
Sorafenib	BIOCARTA_FCER1_PATHWAY	8.04E-03
	(most significant in luminal vs basal)
Sorafenib	BIOCARTA_G1_PATHWAY	2.98E-04
	(most significant in luminal vs normal)
Sorafenib	BIOCARTA_GCR_PATHWAY	2.89E-03
	(most significant in luminal vs normal)
Sorafenib	BIOCARTA_GH_PATHWAY	3.20E-03
	(most significant in basal vs normal)
Sorafenib	BIOCARTA_GRANULOCYTES_PATHWAY	5.46E-03
	(most significant in luminal vs basal)
Sorafenib	BIOCARTA_HDAC_PATHWAY	6.14E-03
	(most significant in luminal vs normal)
Sorafenib	BIOCARTA_IL10_PATHWAY	8.16E-03
	(most significant in luminal vs normal)
Sorafenib	BIOCARTA_IL17_PATHWAY	1.98E-03
	(most significant in luminal vs normal)
Sorafenib	BIOCARTA_IL1R_PATHWAY	1.39E-03
	(most significant in luminal vs normal)
Sorafenib	BIOCARTA_IL22BP_PATHWAY	8.59E-03
	(most significant in luminal vs normal)
Sorafenib	BIOCARTA_IL2RB_PATHWAY	3.87E-04
	(most significant in luminal vs normal)
Sorafenib	BIOCARTA_IL7_PATHWAY	1.25E-03
	(most significant in luminal vs normal)
Sorafenib	BIOCARTA_INFLAM_PATHWAY	1.77E-03
	(most significant in luminal vs normal)
Sorafenib	BIOCARTA_INSULIN_PATHWAY	8.27E-03
	(most significant in luminal vs normal)
Sorafenib	BIOCARTA_INTEGRIN_PATHWAY	8.34E-04
	(most significant in luminal vs normal)
Sorafenib	BIOCARTA_KERATINOCYTE_PATHWAY	8.50E-04
	(most significant in luminal vs normal)
Sorafenib	BIOCARTA_LAIR_PATHWAY	5.67E-04
	(most significant in luminal vs normal)
Sorafenib	BIOCARTA_LONGEVITY_PATHWAY	8.13E-03
	(most significant in luminal vs basal)
Sorafenib	BIOCARTA_LYM_PATHWAY	4.90E-03
	(most significant in luminal vs normal)
Sorafenib	BIOCARTA_MAPK_PATHWAY	7.96E-04
	(most significant in luminal vs normal)
Sorafenib	BIOCARTA_MCALPAIN_PATHWAY	1.93E-03
	(most significant in luminal vs basal)
Sorafenib	BIOCARTA_MEF2D_PATHWAY	6.24E-03
	(most significant in luminal vs normal)
Sorafenib	BIOCARTA_MET_PATHWAY	1.51E-03
	(most significant in luminal vs normal)
Sorafenib	BIOCARTA_MITOCHONDRIA_PATHWAY	8.28E-03
	(most significant in luminal vs normal)
Sorafenib	BIOCARTA_MTA3_PATHWAY	2.45E-03
	(most significant in luminal vs normal)
Sorafenib	BIOCARTA_NO1_PATHWAY	1.41E-03
	(most significant in luminal vs normal)
Sorafenib	BIOCARTA_NTHI_PATHWAY	1.27E-03
	(most significant in luminal vs normal)
Sorafenib	BIOCARTA_NUCLEARRS_PATHWAY	1.21E-04
	(most significant in luminal vs normal)
Sorafenib	BIOCARTA_P35ALZHEIMERS_PATHWAY	8.25E-03
	(most significant in luminal vs basal)
Sorafenib	BIOCARTA_P38MAPK_PATHWAY	3.35E-04
	(most significant in luminal vs normal)
Sorafenib	BIOCARTA_PGC1A_PATHWAY	2.25E-03
	(most significant in luminal vs normal)
Sorafenib	BIOCARTA_PTDINS_PATHWAY	5.46E-03
	(most significant in luminal vs basal)
Sorafenib	BIOCARTA_PTEN_PATHWAY	3.99E-03
	(most significant in luminal vs normal)
Sorafenib	BIOCARTA_RAB_PATHWAY	3.26E-03
	(most significant in luminal vs normal)
Sorafenib	BIOCARTA_RANKL_PATHWAY	1.02E-03
	(most significant in luminal vs normal)
Sorafenib	BIOCARTA_RHO_PATHWAY	1.98E-03
	(most significant in luminal vs normal)
Sorafenib	BIOCARTA_SALMONELLA_PATHWAY	3.68E-03
	(most significant in luminal vs normal)
Sorafenib	BIOCARTA_SPPA_PATHWAY	3.35E-03
	(most significant in luminal vs normal)
Sorafenib	BIOCARTA_STEM_PATHWAY	3.10E-03
	(most significant in luminal vs normal)
Sorafenib	BIOCARTA_TEL_PATHWAY	8.68E-03
	(most significant in luminal vs basal)
Sorafenib	BIOCARTA_TFF_PATHWAY	7.41E-04
	(most significant in luminal vs basal)
Sorafenib	BIOCARTA_TGFB_PATHWAY	5.01E-03
	(most significant in luminal vs normal)
Sorafenib	BIOCARTA_TOB1_PATHWAY	1.35E-03
	(most significant in luminal vs normal)
Sorafenib	BIOCARTA_TOLL_PATHWAY	1.54E-03
	(most significant in luminal vs normal)
Sorafenib	BIOCARTA_TPO_PATHWAY	2.51E-03
	(most significant in luminal vs normal)
Sorafenib	BIOCARTA_UCALPAIN_PATHWAY	8.93E-04
	(most significant in luminal vs normal)
Sorafenib	BIOCARTA_VEGF_PATHWAY	6.78E-04
	(most significant in luminal vs normal)
Sorafenib	KEGG_ABC_TRANSPORTERS	6.05E-04
	(most significant in luminal vs normal)
Sorafenib	KEGG_ACUTE_MYELOID_LEUKEMIA	3.89E-03
	(most significant in luminal vs normal)
Sorafenib	KEGG_ADHERENS_JUNCTION	1.20E-03
	(most significant in luminal vs normal)
Sorafenib	KEGG_ADIPOCYTOKINE_SIGNALING_PATHWAY	3.35E-03
	(most significant in luminal vs normal)
Sorafenib	KEGG_ALLOGRAFT_REJECTION	3.64E-03
Sorafenib	KEGG_AMINO_SUGAR_AND_NUCLEOTIDE_SUGAR_METABOLISM	6.20E-03
	(most significant in luminal vs normal)
Sorafenib	KEGG_ANTIGEN_PROCESSING_AND_PRESENTATION	4.28E-04
	(most significant in luminal vs normal)
Sorafenib	KEGG_APOPTOSIS	3.38E-03
	(most significant in luminal vs normal)
Sorafenib	KEGG_AUTOIMMUNE_THYROID_DISEASE	3.33E-03
Sorafenib	KEGG_AXON_GUIDANCE	1.84E-04
	(most significant in luminal vs normal)
Sorafenib	KEGG_B_CELL_RECEPTOR_SIGNALING_PATHWAY	8.70E-04
	(most significant in luminal vs normal)
Sorafenib	KEGG_BASAL_CELL_CARCINOMA	1.68E-03
	(most significant in ERBB2 vs normal)
Sorafenib	KEGG_BASE_EXCISION_REPAIR	2.55E-04
	(most significant in luminal vs normal)
Sorafenib	KEGG_BETA_ALANINE_METABOLISM	8.72E-05
	(most significant in luminal vs normal)
Sorafenib	KEGG_BLADDER_CANCER	2.59E-03
	(most significant in luminal vs normal)
Sorafenib	KEGG_BUTANOATE_METABOLISM	4.32E-04
	(most significant in luminal vs normal)
Sorafenib	KEGG_CALCIUM_SIGNALING_PATHWAY	2.10E-04
	(most significant in luminal vs normal)
Sorafenib	KEGG_CELL_CYCLE	8.72E-04
	(most significant in luminal vs normal)
Sorafenib	KEGG_CHEMOKINE_SIGNALING_PATHWAY	1.78E-03
	(most significant in luminal vs normal)
Sorafenib	KEGG_CHRONIC_MYELOID_LEUKEMIA	2.22E-03
	(most significant in luminal vs normal)
Sorafenib	KEGG_COLORECTAL_CANCER	7.58E-04
	(most significant in luminal vs normal)
Sorafenib	KEGG_COMPLEMENT_AND_COAGULATION_CASCADES	1.81E-03
	(most significant in luminal vs normal)
Sorafenib	KEGG_CYSTEINE_AND_METHIONINE_METABOLISM	7.49E-03
	(most significant in ERBB2 vs normal)
Sorafenib	KEGG_CYTOKINE_CYTOKINE_RECEPTOR_INTERACTION	6.89E-04
	(most significant in luminal vs normal)
Sorafenib	KEGG_DILATED_CARDIOMYOPATHY	4.17E-04
	(most significant in luminal vs normal)
Sorafenib	KEGG_DORSO_VENTRAL_AXIS_FORMATION	5.66E-04
	(most significant in luminal vs normal)
Sorafenib	KEGG_DRUG_METABOLISM_OTHER_ENZYMES	1.41E-04
	(most significant in luminal vs normal)
Sorafenib	KEGG_ECM_RECEPTOR_INTERACTION	6.44E-03
	(most significant in luminal vs normal)
Sorafenib	KEGG_ENDOCYTOSIS	1.75E-03
	(most significant in luminal vs normal)
Sorafenib	KEGG_EPITHELIAL_CELL_SIGNALING_IN_HELICOBACTER_PYLORI_INFECTION	1.06E-03
	(most significant in luminal vs normal)
Sorafenib	KEGG_ERBB_SIGNALING_PATHWAY	1.65E-03
	(most significant in luminal vs normal)
Sorafenib	KEGG_ETHER_LIPID_METABOLISM	1.46E-03
	(most significant in luminal vs normal)
Sorafenib	KEGG_FATTY_ACID_METABOLISM	4.13E-03
	(most significant in luminal vs normal)
Sorafenib	KEGG_FC_EPSILON_RI_SIGNALING_PATHWAY	2.14E-03
	(most significant in luminal vs normal)
Sorafenib	KEGG_FC_GAMMA_R_MEDIATED_PHAGOCYTOSIS	3.14E-03
	(most significant in luminal vs normal)
Sorafenib	KEGG_FOCAL_ADHESION	1.10E-03
	(most significant in luminal vs normal)
Sorafenib	KEGG_FRUCTOSE_AND_MANNOSE_METABOLISM	1.80E-03
	(most significant in luminal vs normal)
Sorafenib	KEGG_GALACTOSE_METABOLISM	4.71E-03
	(most significant in luminal vs normal)
Sorafenib	KEGG_GLYCEROLIPID_METABOLISM	4.24E-04
	(most significant in luminal vs normal)
Sorafenib	KEGG_GLYCEROPHOSPHOLIPID_METABOLISM	4.52E-03
	(most significant in luminal vs normal)
Sorafenib	KEGG_GLYCOLYSIS_GLUCONEOGENESIS	6.04E-04
	(most significant in luminal vs normal)
Sorafenib	KEGG_GLYCOSPHINGOLIPID_BIOSYNTHESIS_LACTO_AND_NEOLACTO_SERIES	7.67E-03
	(most significant in luminal vs normal)
Sorafenib	KEGG_GLYOXYLATE_AND_DICARBOXYLATE_METABOLISM	4.90E-03
	(most significant in luminal vs normal)
Sorafenib	KEGG_GNRH_SIGNALING_PATHWAY	6.41E-04
	(most significant in luminal vs normal)
Sorafenib	KEGG_GRAFT_VERSUS_HOST_DISEASE	1.60E-03
	(most significant in luminal vs normal)
Sorafenib	KEGG_HEDGEHOG_SIGNALING_PATHWAY	4.09E-03
	(most significant in luminal vs normal)
Sorafenib	KEGG_HEMATOPOIETIC_CELL_LINEAGE	1.73E-03
	(most significant in luminal vs normal)
Sorafenib	KEGG_HISTIDINE_METABOLISM	1.97E-03
	(most significant in luminal vs normal)
Sorafenib	KEGG_HUNTINGTONS_DISEASE	3.23E-03
	(most significant in luminal vs normal)
Sorafenib	KEGG_HYPERTROPHIC_CARDIOMYOPATHY_HCM	1.39E-03
	(most significant in luminal vs normal)
Sorafenib	KEGG_INOSITOL_PHOSPHATE_METABOLISM	1.56E-03
	(most significant in luminal vs normal)
Sorafenib	KEGG_JAK_STAT_SIGNALING_PATHWAY	1.83E-03
	(most significant in luminal vs normal)
Sorafenib	KEGG_LEISHMANIA_INFECTION	2.49E-04
	(most significant in luminal vs normal)
Sorafenib	KEGG_LEUKOCYTE_TRANSENDOTHELIAL_MIGRATION	2.75E-03
	(most significant in luminal vs normal)
Sorafenib	KEGG_LINOLEIC_ACID_METABOLISM	7.16E-03
	(most significant in luminal vs normal)
Sorafenib	KEGG_LONG_TERM_DEPRESSION	4.22E-03
	(most significant in luminal vs normal)
Sorafenib	KEGG_MAPK_SIGNALING_PATHWAY	1.08E-03
	(most significant in luminal vs normal)
Sorafenib	KEGG_MATURITY_ONSET_DIABETES_OF_THE_YOUNG	3.17E-04
	(most significant in luminal vs normal)
Sorafenib	KEGG_MELANOGENESIS	4.34E-04
	(most significant in luminal vs normal)
Sorafenib	KEGG_MTOR_SIGNALING_PATHWAY	4.60E-04
	(most significant in luminal vs normal)
Sorafenib	KEGG_NATURAL_KILLER_CELL_MEDIATED_CYTOTOXICITY	1.36E-03
	(most significant in luminal vs normal)
Sorafenib	KEGG_NEUROACTIVE_LIGAND_RECEPTOR_INTERACTION	1.00E-03
	(most significant in luminal vs normal)
Sorafenib	KEGG_NOD_LIKE_RECEPTOR_SIGNALING_PATHWAY	6.45E-03
	(most significant in luminal vs normal)
Sorafenib	KEGG_NON_SMALL_CELL_LUNG_CANCER	5.57E-03
	(most significant in luminal vs basal)
Sorafenib	KEGG_NOTCH_SIGNALING_PATHWAY	7.28E-05
	(most significant luminal vs normal)
Sorafenib	KEGG_ONE_CARBON_POOL_BY_FOLATE	3.33E-03
	(most significant in luminal vs normal)
Sorafenib	KEGG_OOCYTE_MEIOSIS	3.09E-03
	(most significant in luminal vs normal)
Sorafenib	KEGG_OXIDATIVE_PHOSPHORYLATION	2.10E-03
	(most significant in luminal vs normal)
Sorafenib	KEGG_P53_SIGNALING_PATHWAY	3.61E-03
	(most significant in luminal vs normal)
Sorafenib	KEGG_PANCREATIC_CANCER	4.59E-04
	(most significant in luminal vs normal)
Sorafenib	KEGG_PANTOTHENATE_AND_COA_BIOSYNTHESIS	3.02E-04
	(most significant in luminal vs basal)
Sorafenib	KEGG_PATHWAYS_IN_CANCER	4.57E-04
	(most significant in luminal vs normal)
Sorafenib	KEGG_PENTOSE_AND_GLUCURONATE_INTERCONVERSIONS	4.54E-03
	(most significant in luminal vs normal)
Sorafenib	KEGG_PHENYLALANINE_METABOLISM	3.12E-03
	(most significant in luminal vs normal)
Sorafenib	KEGG_PORPHYRIN_AND_CHLOROPHYLL_METABOLISM	8.88E-04
	(most significant in ERBB2 vs normal)
Sorafenib	KEGG_PPAR_SIGNALING_PATHWAY	8.57E-04
	(most significant in luminal vs normal)
Sorafenib	KEGG_PRIMARY_IMMUNODEFICIENCY	2.03E-04
	(most significant in luminal vs normal)
Sorafenib	KEGG_PRION_DISEASES	3.30E-03
	(most significant in luminal vs normal)
Sorafenib	KEGG_PROGESTERONE_MEDIATED_OOCYTE_MATURATION	3.96E-03
	(most significant in basal vs normal)
Sorafenib	KEGG_PROPANOATE_METABOLISM	2.72E-03
	(most significant in ERBB2 vs normal)
Sorafenib	KEGG_PROTEASOME	4.30E-04
	(most significant in luminal vs basal)
Sorafenib	KEGG_PURINE_METABOLISM	5.10E-04
	(most significant in luminal vs normal)
Sorafenib	KEGG_PYRIMIDINE_METABOLISM	1.48E-04
	(most significant in luminal vs normal)
Sorafenib	KEGG_PYRUVATE_METABOLISM	8.99E-04
	(most significant in ERBB2 vs normal)
Sorafenib	KEGG_REGULATION_OF_ACTIN_CYTOSKELETON	5.89E-04
	(most significant in luminal vs normal)
Sorafenib	KEGG_REGULATION_OF_AUTOPHAGY	7.73E-03
	(most significant in luminal vs basal)
Sorafenib	KEGG_RENAL_CELL_CARCINOMA	5.30E-04
	(most significant in luminal vs normal)
Sorafenib	KEGG_RIG_I_LIKE_RECEPTOR_SIGNALING_PATHWAY	1.38E-03
	(most significant in luminal vs normal)
Sorafenib	KEGG_SMALL_CELL_LUNG_CANCER	1.13E-03
	(most significant in luminal vs normal)
Sorafenib	KEGG_SYSTEMIC_LUPUS_ERYTHEMATOSUS	6.58E-03
	(most significant in luminal vs normal)
Sorafenib	KEGG_TERPENOID_BACKBONE_BIOSYNTHESIS	6.86E-03
	(most significant in ERBB2 vs normal)
Sorafenib	KEGG_TGF_BETA_SIGNALING_PATHWAY	3.22E-04
	(most significant in luminal vs normal)
Sorafenib	KEGG_THYROID_CANCER	9.01E-03
	(most significant in luminal vs normal)
Sorafenib	KEGG_TOLL_LIKE_RECEPTOR_SIGNALING_PATHWAY	1.87E-03
	(most significant in luminal vs normal)
Sorafenib	KEGG_TRYPTOPHAN_METABOLISM	7.35E-03
	(most significant in ERBB2 vs normal)
Sorafenib	KEGG_TYPE_I_DIABETES_MELLITUS	2.91E-03
	(most significant in luminal vs normal)
Sorafenib	KEGG_TYROSINE_METABOLISM	1.25E-03
	(most significant in luminal vs normal)
Sorafenib	KEGG_UBIQUITIN_MEDIATED_PROTEOLYSIS	1.97E-03
	(most significant in luminal vs normal)
Sorafenib	KEGG_VASCULAR_SMOOTH_MUSCLE_CONTRACTION	4.21E-04
	(most significant in luminal vs normal)
Sorafenib	KEGG_VEGF_SIGNALING_PATHWAY	5.22E-04
	(most significant in luminal vs normal)
Sorafenib	KEGG_VIBRIO_CHOLERAE_INFECTION	1.81E-03
	(most significant in luminal vs normal)
Sorafenib	KEGG_VIRAL_MYOCARDITIS	1.86E-04
	(most significant in luminal vs normal)
Sorafenib	KEGG_WNT_SIGNALING_PATHWAY	6.39E-05
	(most significant in luminal vs normal)
Sunitinib	BIOCARTA_PTC1_PATHWAY	1.15E-03
	(most significant in ERBB2 vs normal)
Sunitinib	KEGG_RIBOSOME	3.94E-03
	(most significant in basal vs normal)
Tamoxifen	KEGG_RIG_I_LIKE_RECEPTOR_SIGNALING_PATHWAY	6.83E-03
	(most significant in luminal vs normal)
Tamoxifen	BIOCARTA not significant	-
Tipifarnib	BIOCARTA not significant	-
Tipifarnib	KEGG_GLYCOSPHINGOLIPID_BIOSYNTHESIS_GANGLIO_SERIES	5.07E-03
	(most significant in luminal vs normal)
Vandetanib	BIOCARTA_MITOCHONDRIA_PATHWAY	4.52E-03
	(most significant in luminal vs normal)
Vandetanib	KEGG_OTHER_GLYCAN_DEGRADATION	3.42E-03
	(most significant in luminal vs normal)
Veliparib	BIOCARTA not significant	-
Veliparib	KEGG not significant	-
Vorinostat	BIOCARTA not significant	-
Vorinostat	KEGG not significant	-
